# Supplementary material for: TIGIT can inhibit T cell activation via ligation-induced nanoclusters, independent of CD226 co-stimulation
Source: Nat Commun. 2023 Aug 18;14:5016. doi: 10.1038/s41467-023-40755-3 (PMC10439114; doi:10.1038/s41467-023-40755-3)
Supplement: Supplementary file 4 — Supplementary Video 1 [file 41467_2023_40755_MOESM4_ESM.zip]

Archive with 2 entries (2 files):
- Video S1 - 3D TauSTED TIGIT-CD155.avi
- __MACOSX/._Video S1 - 3D TauSTED TIGIT-CD155.avi
