# Supplementary material for: TIGIT can inhibit T cell activation via ligation-induced nanoclusters, independent of CD226 co-stimulation
Source: Nat Commun. 2023 Aug 18;14:5016. doi: 10.1038/s41467-023-40755-3 (PMC10439114; doi:10.1038/s41467-023-40755-3)
Supplement: Supplementary file 7 — Source Data [file 41467_2023_40755_MOESM7_ESM.zip › Source Data File 1 - Raw data values.xlsx]

## Sheet: Fig 1
Panel a
**missing values indicate <50 events in parent population
	% TIGIT+ out of indicated subset
	NK cells		Tregs		CD4s		CD8s
Sample:	Blood	Tumor	Blood	Tumor	Blood	Tumor	Blood	Tumor
Lung SCC 6	5.85	9.79	40.1	52.7	6.89	10.9	6.78	7.69
Lung SCC 7	24.4	37.6	69.3	87.3	14	30.1	29.6	31.9
Lung Unknown 1	13.8	5.98	18.4	18.8	7.97	2.28	26.7	8.74
NSCLC 6	11.2	19.1	33.7	46.9	15.7	16.5	13.4	18.4
NSCLC 7	25.9	18.7	42.2	85.2	8.83	42.7	29.5	36.9
NSCLC 8	24	25.6	39	70.6	14.8	26.6	13.3	30.5
ccRCC 6	3.03	2.03	15.1	0	2.18	2.23	3.99	6.64
ccRCC 7	10.6	6.55	47.9	57.2	6.36	4.72	14.8	9.7
ccRCC 8	14.5	9.18	47.3	60.8	11.1	5.81	28	14.4
ccRCC 9	9.8	9.06	44.5	69.9	7.02	5.93	12	14.1
ccRCC 10	15.3	11.1	38.9	42.2	3.84	16.4	22.9	17.5
ccRCC 11	14.4	16.9	33.4	61.6	13.7	29.9	28.1	15.9
ccRCC 12	13.5	25	40.2	100	11.4	28.8	19	24.8
ccRCCC 13	17.1	17.4	19.6	74.5	3.42	14	15.9	15.3
	TIGIT MMI on TIGIT+ cells
	NK cells		Tregs		CD4+ T cells		CD8+ T cells
Sample:	Blood	Tumor	Blood	Tumor	Blood	Tumor	Blood	Tumor
Lung SCC 6	14		20.5	25.2	16.8	16.7	16.5	14.9
Lung SCC 7	18.6		33.2	37.2	22.9	26.4	20.3
Lung Unknown 1	15.2		16.3		14.7		16.8	15.2
NSCLC 6		15.7		25.2	19.1	20.3	15	18
NSCLC 7	18.8		22.1	35	17.4	24.2	18.5	19.2
NSCLC 8	17.6	18	29.1	29	23	21.3	19.1	19.1
ccRCC 6	13.5				14.8	17.9	13.8	13.7
ccRCC 7	14.4	14.2	19.5	20	16.7	16.5	15.7	15
ccRCC 8	15.9		23.3	23	17.3	17.4	18	14.6
ccRCC 9	14.6	14.3	21.3	31.2	17.6	19.8	15.5	16.4
ccRCC 10	14	14				17.7	16	16
ccRCC 11	15.2	15.3	20.9	22.8	17.1	21.3	17.9	14.9
ccRCC 12	14.6		19.8		16.7	26.4	15.2	16.8
ccRCCC 13	14.9	15.8	17.7	27.2	14.3	19.9	15.1	15.3
Panel c						Panel f
**missing values indicate <50 events in parent population							UNTRANSFORMED Median Metal Intensity
	Tregs	CD4	CD8			Cluster #	CD4	CD8	CD45RA	CD45RO	CD127	CD28	TCF1	Tbet	CD57	GranzymeA	CD38	PD-1	FoxP3	TIGIT	CD226	CD96
	TIGIT+CD226+	TIGIT+CD226+	TIGIT+CD226+			1	36.2	0	10.9	0.65	6.98	6.14	11.4	0	0	0	3.9	0	0	0	2.08	0.81
Lung SCC 6_PBMC.fcs	12.6	3.07	4.28			2	59.4	0	0	34.9	28.2	13.5	11	0.71	0	0.5	0	0.06	0	0	9.28	7.49
Lung SCC 7_PBMC.fcs	22.5	9.78	18.4			3	68.6	0.93	0.92	54.7	36.8	17.4	12.2	24.3	1.95	28.3	2.52	3.87	1.33	0	13.2	10.7
Lung Unknown 1_PBMC.fcs	8.78	3.93	11.3			4	40.2	0	0	37.4	2.35	3.37	1.45	13.3	0	1.06	1.42	9.62	0	0.35	2.53	1.35
NSCLC 6_PBMC.fcs	8.99	5.32	2.63			5	42.4	0	0	35.2	0	11.6	0	3.03	0	0	3.02	3.89	20.7	14.6	0.31	2.84
NSCLC 7_PBMC.fcs	4.68	2.13	3.72			6	40.7	0	6.43	8.54	0.09	0.21	0	48.7	196	71.4	2.18	2.88	0	0	12.3	1.48
NSCLC 8_PBMC.fcs	7.89	4.38	2.85			7	10.7	1.93	0.25	0	0	0	0	9.3	297	2.7	0	0	0	0	4.78	0
ccRCC 6_PBMC.fcs	1.37	0.6	0.6			8	0	61.7	8.99	3.56	0	1.04	0.31	50.3	162	71.8	3.19	1.7	0	1.6	8.3	1.72
ccRCC 7_PBMC.fcs	9.2	2.66	4.19			9	0	77.7	0	15.9	10.8	5.71	5.9	17.3	0	34.6	0.21	1.87	0	0.67	5.35	5.52
ccRCC 8_PBMC.fcs	16.2	6.1	14.2			10	0	24.5	0	4.52	0	0	0	1.15	0	7.06	0	0.37	0	0	0	0
ccRCC 9_PBMC.fcs	6.2	2.35	2.74			11	0	42.6	0	24	0	0.76	0	5.83	3.01	50.1	37.5	30.6	0.35	2.7	0	0
ccRCC 10_PBMC.fcs		1.52	6.54			12	0	124	34	0	9	6.16	12.7	0	0	0.9	0.74	0	0	0	4.02	4.08
ccRCC 11_PBMC.fcs	14.1	8.04	12.8
ccRCC 12_PBMC.fcs	14.6	6.73	11.3
ccRCC 13_PBMC.fcs	3.08	1.12	5.94				NORMALIZED Z SCORES (COMPUTED BY MICHAEL CONNER IN ARRAY STUDIO)
Lung SCC 6_DTC.fcs	6.64	1.99	2.49			Cluster #	CD4	CD8	CD45RA	CD45RO	CD127	CD28	TCF1	Tbet	CD57	GranzymeA	CD38	PD-1	FoxP3	TIGIT	CD226	CD96
Lung SCC 7_DTC.fcs	10.8	11.5	3.47			1	0.44	-0.68	0.5822	-0.952	-0.071	0.1106	1.22	-0.8	-0.534	-0.7901	-0.0627	-0.53	-0.31	-0.399	-0.6675	-0.65
Lung Unknown 1_DTC.fcs	4.17	1.19	3.47			2	1.34	-0.68	-0.5165	0.8974	1.656	1.3643	1.14	-0.76	-0.534	-0.7724	-0.4354	-0.52	-0.31	-0.399	0.8833	1.33
NSCLC 6_DTC.fcs	9.48	5.85	2.95			3	1.7	-0.657	-0.4237	1.9665	2.355	2.0286	1.36	0.54	-0.515	0.2095	-0.1945	-0.08	-0.09	-0.399	1.7276	2.28
NSCLC 7_DTC.fcs	11.8	10.2	4.69			4	0.6	-0.68	-0.5165	1.0324	-0.448	-0.361	-0.56	-0.07	-0.534	-0.7526	-0.2996	0.58	-0.31	-0.3146	-0.5705	-0.49
NSCLC 8_DTC.fcs	6.42	4.5	1.82			5	0.68	-0.68	-0.5165	0.9136	-0.639	1.0407	-0.82	-0.64	-0.534	-0.7901	-0.1468	-0.08	3.169	3.1093	-1.0487	-0.05
ccRCC 6_DTC.fcs		0.29	1.45			6	0.61	-0.68	0.1317	-0.5259	-0.632	-0.9	-0.82	1.9	1.37	1.7319	-0.227	-0.2	-0.31	-0.399	1.5337	-0.45
ccRCC 7_DTC.fcs	1.95	0.41	0.31			7	-0.55	-0.632	-0.4912	-0.9871	-0.639	-0.936	-0.82	-0.29	2.351	-0.6947	-0.4354	-0.53	-0.31	-0.399	-0.0859	-0.89
ccRCC 8_DTC.fcs	5.41	1.99	4.42			8	-0.96	0.8298	0.3897	-0.7948	-0.639	-0.758	-0.76	1.99	1.039	1.746	-0.1305	-0.33	-0.31	-0.0143	0.6722	-0.38
ccRCC 9_DTC.fcs	8.5	1.35	1.81			9	-0.96	1.2213	-0.5165	-0.1285	0.24	0.0374	0.24	0.16	-0.534	0.4321	-0.4152	-0.31	-0.31	-0.2377	0.0368	0.75
ccRCC 10_DTC.fcs	1.11	1.3	0.62			10	-0.96	-0.08	-0.5165	-0.743	-0.639	-0.936	-0.82	-0.74	-0.534	-0.5407	-0.4354	-0.49	-0.31	-0.399	-1.1157	-0.89
ccRCC 11_DTC.fcs	11	7.78	0.13			11	-0.96	0.3626	-0.5165	0.3088	-0.639	-0.806	-0.82	-0.48	-0.505	0.9795	3.1471	3.01	-0.25	0.25	-1.1157	-0.89
ccRCC 12_DTC.fcs		3.09	3.39			12	-0.96	2.354	2.9104	-0.9871	0.094	0.114	1.45	-0.8	-0.534	-0.7583	-0.3646	-0.53	-0.31	-0.399	-0.2496	0.32
ccRCCC 13_DTC.fcs	8.23	3.19	0.99
Panel g (left axis)
	Cluster #:	ccRCC 6	ccRCC 7	ccRCC 8	ccRCC 9	ccRCC 10	ccRCC 11	ccRCC 12	ccRCC 13	Lung SCC 6	Lung SCC 7	Lung Unknown 1	NSCLC 6	NSCLC 7	NSCLC 8	ccRCC 6	ccRCC 7	ccRCC 8	ccRCC 9	ccRCC 10	ccRCC 11	ccRCC 12	ccRCC 13	Lung SCC 6	Lung SCC 7	Lung Unknown 1	NSCLC 6	NSCLC 7	NSCLC 8
export_FlowSOM.FlowSOM_10.Pop2.fcs	1	36.0333	62.7	4.73333	64.2667	10.5667	17.7	38.7667	24.6333	18.8	35.4	2.56667	16.3	25.0333	16	8.23333	9.13333	5.53333	5.93333	4.03333	2.76667	7.09046	0.9	8.60927	2.37099	2.58752	15.6	0.83045	2.86667
export_FlowSOM.FlowSOM_10.Pop6.fcs	2	8.33333	17.4	28.5	16.2333	6.8	32.8333	21.7333	22.1667	15.8	50.2	25.7333	22.7667	17.6667	23.8333	11.5333	40.7667	8.36667	29.4	10.4	2.63333	20.7824	1.66667	9.40397	33.7517	27.1689	22.1	9.48097	8.23333
export_FlowSOM.FlowSOM_10.Pop11.fcs	3	0.1	0.233333	5.43333	0.1	2.23333	7.5	0.933333	3.2	0.866667	0.6	16.2	2.2	0.7	4.53333	0	1.66667	1.66667	1.8	0.666667	0.733333	0.244499	0.633333	2.64901	2.51046	3.57686	5.5	1.86851	0.666667
export_FlowSOM.FlowSOM_10.Pop5.fcs	4	2.5	1.03333	1.06667	2.7	3.46667	2.33333	3.76667	2.66667	2.1	0.966667	4.23333	16.4333	13.9	13.7667	17.3333	14.8667	9.86667	32.8333	29.0667	6.46667	18.7653	6.2	17.7925	20.9205	19.9391	17.8667	37.301	53.7
export_FlowSOM.FlowSOM_10.Pop7.fcs	5	0.233333	1.2	1.9	2.56667	1.2	3.96667	4.06667	6.43333	2.1	2.1	1.2	2.46667	2.53333	3.2	0.0666667	3.56667	1.5	2	4.03333	2.3	8.43521	3.2	7.28477	15.0628	2.54947	3.8	7.88927	5.03333
export_FlowSOM.FlowSOM_10.Pop9.fcs	6	18.7667	0.266667	3.7	0.233333	9.03333	2.33333	7.03333	6.23333	0.366667	0.8	2.06667	10.8333	7.8	10.3667	0.233333	0.233333	5.33333	0.433333	1.2	0.166667	2.01711	1.03333	0.618102	0.13947	1.21766	8.86667	1.6609	1.53333
export_FlowSOM.FlowSOM_10.Pop10.fcs	7	6.83333	0.133333	0	0.0333333	0.166667	0.133333	0.0333333	0.0666667	2.56667	0.0666667	0.0333333	0.5	0.533333	0.0333333	38.9333	0.966667	0.7	0.933333	1.5	0.0666667	7.94621	0.6	0.662252	0.55788	0.761035	0.1	1.93772	0.566667
export_FlowSOM.FlowSOM_10.Pop8.fcs	8	14.3667	2.6	29.9667	2.46667	50.8667	13.8667	13.6667	16.4667	42.8	1.23333	22.6	14.9667	11.9667	15.5333	0.633333	1.23333	43.0667	2.43333	8.16667	3.06667	3.66748	5.33333	15.3201	1.81311	15.449	11.9333	4.49827	2.73333
export_FlowSOM.FlowSOM_10.Pop3.fcs	9	2.36667	3.26667	21.1667	1.46667	7.66667	11.9	4.46667	10.6667	8.9	3.06667	19.5	4.36667	4.26667	7.6	1.13333	5.86667	13.4333	6.36667	7.73333	5	3.17848	5.36667	13.4216	10.8787	18.5693	6.46667	9.27336	5.76667
export_FlowSOM.FlowSOM_10.Pop1.fcs	10	9.3	2.56667	0.366667	2.36667	3.46667	0.966667	1.46667	1.43333	2.4	0.0333333	0.433333	3.6	7.2	1.03333	18.5333	10.1333	4.9	4.86667	5.3	8.96667	10.9413	4.86667	3.22296	1.67364	3.88128	0.833333	5.67474	2.93333
export_FlowSOM.FlowSOM_10.Pop4.fcs	11	0.266667	0.3	0.933333	0.466667	2.26667	1.03333	0.366667	1.16667	0.733333	0.1	1.73333	3.43333	5	1.56667	3.33333	10.1667	4.63333	12.7333	27.6667	67.7333	16.0147	70	20.2208	9.48396	3.88128	5.6	19.4464	15.8667
export_FlowSOM.FlowSOM_10.Pop0.fcs	12	0.9	8.3	2.23333	7.1	2.26667	5.43333	3.7	4.86667	2.56667	5.43333	3.7	2.13333	3.4	2.53333	0.0333333	1.4	1	0.266667	0.233333	0.1	0.91687	0.2	0.794702	0.83682	0.418569	1.33333	0.138408	0.1
Panel g (right axis)
**missing values indicate <50 events in parent population
	PBMC														DTC
Metacluster:	ccRCC 6	ccRCC 7	ccRCC 8	ccRCC 9	ccRCC 10	ccRCC 11	ccRCC 12	ccRCC 13	Lung SCC 6	Lung SCC 7	Lung Unknown 1	NSCLC 6	NSCLC 7	NSCLC 8	ccRCC 6	ccRCC 7	ccRCC 8	ccRCC 9	ccRCC 10	ccRCC 11	ccRCC 12	ccRCC 13	Lung SCC 6	Lung SCC 7	Lung Unknown 1	NSCLC 6	NSCLC 7	NSCLC 8
1	1.57	3.14	8.45	3.37	3.47	10.9	4.3	1.76	3.37	0.66	1.3	6.95	5.06	4.58	1.21	5.11	7.83	2.25	4.96	28.9	6.03		9.23		4.41	9.83		30.2
2	6	10.7	15.8	8.21	3.43	20.6	13.8	4.06	7.38	15.1	7.12	12.3	9.25	19.3	1.45	1.72	3.98	1.81	8.65	24.1	12.6	4	5.16	14.9	3.08	18.1	13.9	11.7
3			16		4.48	16.4		4.17			22.8	4.55		5.88		4	8	3.7					5		11.7	7.27
4	9.33			24.7	10.6	20	16.8	8.75	20.6		12.6	31	16.8	26.9	7.69	15	22.3	15.3	23.2	55.7	37.1	22.6	26.8	63.3	5.92	37.3	61.6	37.1
5			59.6	46.8		51.3	45.9	30.1	42.9	76.2		48.6	47.4	57.3		73.8		83.3	59.5	75.4	86.2	80.2	66.1	91.7	32.8	70.2	91.2	85.4
6	0.36		4.5		1.11	7.14	18	5.88			9.68	4.31	6.41	6.11			5.62									4.51
7	0								5.19						7.11						23.1
8	7.89	28.2	33.3	9.46	28.5	49.3	27.3	25.1	6.31		40.1	29	35.1	43.3			19.4	21.9	29.4	21.7	51.7	28.1	8.07		19.7	33	40	22
9	12.7	22.4	35.9		20.9	22.4	27.6	14.7	15	34.8	23.4	10.7	32.8	16.2		9.66	17.6	5.76	21.1	19.3	32.7	18.6	8.88	34.6	10	23.7	33.6	13.3
10	7.53	5.19		4.23	9.62				8.33			6.48	16.2		5.04	2.96	8.16	6.16	10.1	5.58	17.9	8.22	9.59		2.94		22	12.5
11					30.9						51.9	35	54.7		15	19.3	22.3	29.3	23.6	21	35.1	20.2	11.4	51.5	14.7	41.7	59.4	43.5
12		9.64	10.4	3.29	4.41	5.52	2.7	2.05	6.49	8.59	3.6	7.81	24.5	15.8
Panel h
	CD155+	PD-L1+	CD96+			TIGIT+			CD226+
Sample:	mAPC	mAPC	Tregs	CD4s	CD8s	Tregs	CD4s	CD8s	Tregs	CD4s	CD8s
Lung NSCLC 6	21.3	41.2	21.2	25.4	18.1	45.2	16.4	23.1	39.3	32.1	25.9
Lung NSCLC 7	48.8	40.1	9.39	11	16	90.6	46.6	41.4	26.8	15.6	16.4
Lung NSCLC 8	25.3	51.9	6.89	11.4	11.1	71.1	28.6	33.1	15.9	9.79	6.8
Lung NSCLC 9			18	18.7	24.4	82	37.4	24.4	14	1.67	12.2
Lung NSCLC 10	60.5	25.6	0	7.85	8.29	50	18.5	13.4	13.2		11.2
Lung NSCLC 11	49.3	40.8	6.61	10.1	24.8	67.7	42	31.1	8.47	5.67	8.94
Lung NSCLC 12	56.9	64.1	13.5	13.7	23	61.4	19.3	24.5	10.8	6.33	5.5
Lung NSCLC 13	56.1	41.6	15.7	11.1	22.6	72.4	33	17.1	4.21	1.72	5.98
Lung NSCLC 14	23.1	49.4	15.4	17	21.7	32.1	8.89	14.6	11.6	11.9	9.81
Lung NSCLC 15	25.2	45.9	7.93	11.4	23.7	63.4	12.6	10.9	11.2	3.23	11
Lung NSCLC 16	19.2	60.1	11.4	12.1	34.9	58.6	25.3	22.3	12.6	7.59	12.3
Lung NSCLC 17	50.6	72.9	16.3	13.2	30.4	72.9	50.8	31.4	12.3	6.57	5.86
Lung NSCLC 18	32.4	75.7	10.2	9.47	28.6	65.4	48.7	28.9	7.81	3.39	6.45
Lung NSCLC 19	12.5	54.6	25.5	31.4	39.3	61.7	24.1	14.1	9.27	2.02	16.7
Lung NSCLC 20	38.5	86.2	24.4	24.3	52.4	77.4	53.4	38.5	25.8	20	22.2
Lung NSCLC 21	29.8	76	18.8	24.1	30.3	68	37.5	36.6	14.1	7.14	6.68
Lung NSCLC 22	34.2	89.8	24.7	25.6	58.7	70.7	45.5	30.5	17.9	10.8	17.6
Lung NSCLC 23	60	88.9	19.5	16.2	29	76.2	35.4	37.5	22.5	12.6	16
Lung NSCLC1	61.3	70.8	41.5	22.8	44.4	73.2	50.8	46.1	17.2		13.9
Lung NSCLC2	74.3	58.9	19.5	12.9	23.4	80.5	34	29.1	14.3		7.8
Lung NSCLC3	24.4	19.2	3.58	7.08	16.4	77.6	33.7	17	4.75	0.93	4.41
Lung NSCLC4	60.9	38.5	27.3	37.1	30.7	83.6	39.7	35.8	26.4	7.53	11.7
Lung NSCLC5	71	83.3	32.6	24.7	47.3	82.1	62.1	58.2	24.5	6.32	19.4
Lung SCC 6	25.5	37.1	11.8	19.1	22.5	55.1	12.3	10.5	30.3	17.1	25
Lung SCC 7	70.9	16.5	12	21.5	24.4	85.4	29.9	39	54.2	15.9	22.1
Lung SCC1	44.8	37.9	0	19.4	16.7	62.5	22.6	16.7
Lung SCC2	77.8	68.5	21.9	18.9	28.1	84.5	40.4	29.2	16.1	4.65	8.95
Lung SCC3	73.7	55.2	35.4	24.3	36	89.4	44.1	32.7	21.1	6.12	18.4
Lung SCC4	47.4	33.7	27.6	21.5	19.3	87.4	41.9	25.7	35.5	4.99	25.6
Lung SCC5	34.6	40.7	20	23.2	35.2	66.7	62.9	35.2	33.1		38.9
Lung Unknown 1	26.7	12.4	25.8	23.7	26.2	25	2.72	11.5	42.9	35.1	40.8
ccRCC 6	9.55	0.77	12.5	3.64	2.76	25	2.84	8.23	40.8		21.7
ccRCC 7	17.7	13.6	6.54	13.5	9.13	59	5.37	12.2	18.8	4.05	4.63
ccRCC 8	33	4.24	7.04	6.73	5.85	63.3	8.44	18.1	40.9	15.7	33.7
ccRCC 9	38.9	6.5	31.4	28.5	23.1	65.6	6.91	16.8	37.5	19.9	23.6
ccRCC 10	35	11.2	19.1	12.7	10.4	48.2	18	20.6	10	0.93	2.84
ccRCC 11	18.2	21	6.6	4.2	2.74	64.6	33.4	19.6	21.1	18.3	0.68
ccRCC 12	31	15.4	15	11.3	8.74	85	30	27	18		8.89
ccRCC 13	34.7	25.6	18.2	12.1	5.5	73.4	14.4	18.2	36.1	15.4	5.43
ccRCC1	49.4	27.7	50	36.4	25.6	50	4.24	21.1	40.5		12.8
ccRCC2	75.7	34.8	43.8	43.5	40.3	75.3	26.3	33.2	15.4	10.3	3.71
ccRCC3	40.7	50.7	38.4	35.3	24.1	82.6	31.1	45.6	35.4	18	3.88
ccRCC4	38.3	13.5	54.1	53.4	42	41.5	11	43.2	68.7	52.8	38
ccRCC5	49.9	48.8	49.3	43.2	27.6	43.8	12.7	28.8	54.4	42.2	17.5

## Sheet: Fig 2
Panel d
Parental	CD111	CD155	CD155 + αTIGIT	CD155 + Isotype
0.272028	0.299032	2.30599	0.671746	1.77803
0.186171	0.244146	1.53018	0.361419	2.52047
0.601521	-0.0494166	2.14816	0.60164	1.51012
Panel f
	CD4			CD8
CD111	0.0145204	0.0611969	0.0929875	-0.0871156	0.102932	0.269093
CD155	2.36946	1.42893	1.71767	1.45097	1.83497	1.51931
Panel h
Parental	Parental + Isotype	Parental + antiTIGIT	TIGIT-SNAP	TIGIT-SNAP + Isotype	TIGIT-SNAP + antiTIGIT
-0.01	0.27	0.01	-1.46	-1.67	0.02
0.29	0.26	0.34	-1.62	-1.36	0.04
-0.11	-0.25	-0.05	-1.7	-1.81	-0.32
0.33	0.36	0.4	-1.11	-1.46	0.1
0.39	0.24	0.27	-1.34	-1.41	-0.28

## Sheet: Fig 3
Panel c
Control	CD111	CD155	CD155 +Isotype	CD155 +antiTIGIT
0.0726163	0.164479	0.310046	0.319325	0.202281
0.111401	0.136491	0.285912	0.299722	0.159591
0.152346	0.13754	0.296953	0.273907	0.232764
Panel e
	CD111			CD155
CD4	0.111359	0.163632	0.111629	0.280443	0.38153	0.333793
CD8	0.169162	0.213149	0.319832	0.285635	0.185925	0.308643
Panel j
Time (s)	TIGITeGFP											CD155-AF647
3	0.405399	0.251317	0.344843	0.625775	0.606167	0.542003	0.417342	0.473942	0.451749	0.498303	0.443572	0.504672	0.386351	0.554464	0.449423	0.421932	0.384192	0.303722	0.281864	0.372742	0.41149	0.366646
6	0.389046	0.296392	0.362386	0.635588	0.594419	0.529634	0.407305	0.497927	0.462085	0.514852	0.482316	0.654793	0.590955	0.643216	0.644932	0.619705	0.615011	0.445932	0.447953	0.565901	0.553039	0.448657
9	0.414043	0.26844	0.294662	0.69517	0.589244	0.541681	0.427532	0.47021	0.432064	0.562399	0.452647	0.693906	0.656546	0.888443	0.741749	0.741463	0.719837	0.544132	0.547698	0.677798	0.636209	0.506256
12	0.42629	0.30899	0.316659	0.675257	0.570979	0.549414	0.429512	0.497432	0.479837	0.537339	0.497603	0.748723	0.767505	0.783438	0.800228	0.809583	0.792686	0.585266	0.614279	0.718161	0.70539	0.603138
15	0.427485	0.290376	0.358085	0.681565	0.595265	0.561844	0.45838	0.462704	0.535009	0.552092	0.463469	0.74353	0.718459	0.672645	0.856442	0.806414	0.837124	0.633717	0.669462	0.801948	0.76461	0.661415
18	0.479144	0.292473	0.358229	0.595579	0.599138	0.561236	0.437809	0.458128	0.474269	0.591223	0.537836	0.813803	0.857654	0.768777	0.856181	0.816961	0.834889	0.663886	0.721576	0.835644	0.797496	0.689678
21	0.511713	0.298167	0.264343	0.678357	0.557283	0.588088	0.451544	0.480893	0.524666	0.565903	0.487942	0.877007	0.819578	0.734301	0.869065	0.855868	0.87759	0.705672	0.741385	0.797779	0.801415	0.702002
24	0.516831	0.309829	0.325722	0.694308	0.569881	0.569462	0.438709	0.498906	0.538755	0.591566	0.535925	0.815253	0.891987	0.786751	0.87916	0.852994	0.92	0.706699	0.757124	0.901759	0.800458	0.7739
27	0.535817	0.298014	0.339812	0.682906	0.55923	0.569416	0.426534	0.460924	0.530689	0.593197	0.501657	0.888027	0.820869	0.761792	0.867457	0.878168	0.954368	0.729162	0.73945	0.832568	0.83485	0.791809
30	0.51553	0.340382	0.323501	0.699073	0.595622	0.595449	0.431742	0.470784	0.541045	0.564631	0.516584	0.898993	0.831994	0.868822	0.90998	0.907724	0.943885	0.763874	0.730962	0.843449	0.863812	0.772926
33	0.559772	0.31312	0.373905	0.682927	0.604373	0.600566	0.463341	0.451166	0.482386	0.561158	0.492627	0.999157	0.836818	0.750972	0.909873	0.907962	0.977714	0.766596	0.79494	0.791917	0.848197	0.862532
36	0.536785	0.309756	0.339769	0.67622	0.554294	0.611892	0.481335	0.509905	0.494906	0.622881	0.493984	0.878513	0.795737	0.827513	0.911836	0.906148	1.06624	0.776145	0.797873	0.823434	0.921245	0.837668
39	0.611035	0.319468	0.389161	0.672304	0.623277	0.602305	0.474654	0.533501	0.479778	0.614176	0.5367	0.945202	0.732281	0.857759	0.930382	0.951073	1.01684	0.799709	0.836294	0.898098	0.867123	0.885163
42	0.646229	0.358133	0.420803	0.669376	0.567306	0.5594	0.470565	0.49269	0.5	0.64031	0.586803	0.963384	0.786925	0.836536	0.902191	0.922629	1.03313	0.808993	0.769256	0.906388	0.876115	0.860786
45	0.639335	0.352869	0.378698	0.682875	0.545776	0.606071	0.436286	0.484479	0.546982	0.632021	0.546167	0.981582	0.763403	0.87375	0.94066	0.89422	1.02236	0.781859	0.809182	0.852358	0.916741	0.890549
48	0.605528	0.385432	0.367921	0.722485	0.55695	0.577841	0.471054	0.511803	0.542666	0.642857	0.552008	0.996174	0.791718	0.846398	0.930532	0.844047	0.986893	0.785676	0.822743	0.828299	0.892898	0.911041
51	0.620652	0.341399	0.413855	0.744674	0.603596	0.615098	0.442002	0.511384	0.540345	0.627499	0.557809	0.966264	0.846837	0.84594	0.926578	0.928792	1.02502	0.802623	0.79732	0.830152	0.846869	0.92317
54	0.740949	0.354069	0.381512	0.720968	0.572382	0.579453	0.448035	0.531168	0.558376	0.602824	0.586278	0.991092	0.814331	0.818405	0.996119	0.915451	0.997418	0.82407	0.811312	0.89239	0.969841	0.923461
57	0.592119	0.340622	0.424972	0.724733	0.604403	0.604506	0.479526	0.517566	0.530932	0.647691	0.578883	1.01949	0.916155	0.849234	0.968067	0.867956	0.986904	0.813399	0.787591	0.854762	0.894533	0.903368
60	0.614057	0.373813	0.378764	0.735086	0.584594	0.612398	0.417933	0.536209	0.527027	0.648703	0.549249	1.05002	0.82035	0.83532	0.955723	0.883684	1.01526	0.792122	0.81392	0.787692	0.885793	0.985213
63	0.647533	0.353663	0.374531	0.691089	0.605556	0.58783	0.434485	0.515068	0.531117	0.635485	0.544868	0.946544	0.842952	0.718006	0.930536	0.931817	1.01899	0.816796	0.803675	0.810521	0.901986	0.94463
66	0.605454	0.340573	0.358503	0.733259	0.611217	0.595309	0.434158	0.528303	0.564645	0.681253	0.539891	1.05295	0.752031	0.832981	0.988288	0.900759	1.016	0.774117	0.813798	0.874123	0.955228	0.938428
69	0.618815	0.38916	0.360735	0.675769	0.578059	0.598091	0.413836	0.537433	0.593005	0.666989	0.545314	1.06241	0.803625	0.90439	0.977454	0.921384	1.02999	0.768489	0.819084	0.850606	0.91224	0.968845
72	0.628191	0.365463	0.496642	0.747554	0.59351	0.624015	0.4489	0.549483	0.514026	0.668033	0.615092	1.04051	0.863134	0.837538	0.936875	0.87874	1.0244	0.78487	0.803154	0.878049	0.956329	1.02468
75	0.652118	0.400803	0.426774	0.714123	0.580722	0.585592	0.446962	0.509848	0.598039	0.696307	0.609734	0.990056	0.921882	0.785976	1.01587	0.881508	1.03551	0.828176	0.831375	0.85898	0.975089	1.00253
78	0.676879	0.422423	0.385402	0.70656	0.57641	0.647593	0.443936	0.555394	0.598679	0.686785	0.595397	1.06408	0.849496	0.65865	0.95582	0.865401	1.1059	0.805384	0.84651	0.884206	0.939613	0.93296
81	0.619622	0.388152	0.320498	0.764784	0.563774	0.614118	0.446421	0.575787	0.595659	0.673602	0.643078	1.10584	0.80167	0.797422	0.98005	0.907806	1.0466	0.812773	0.831962	0.857105	0.961132	0.928799
84	0.570997	0.366393	0.409365	0.740623	0.609481	0.621368	0.4531	0.550542	0.58464	0.709475	0.606887	1.00857	0.759743	0.844446	0.973288	0.905877	1.0211	0.807793	0.820852	0.854468	0.91477	0.926673
87	0.621716	0.394581	0.432133	0.682325	0.597084	0.621899	0.41341	0.558419	0.566318	0.711279	0.523158	0.974847	0.850214	0.894715	0.984751	0.943904	1.05101	0.826864	0.838671	0.949273	0.969451	0.923648
90	0.695652	0.356208	0.473663	0.775077	0.631155	0.64407	0.420404	0.525568	0.636593	0.715671	0.664006	1.03099	0.78822	0.782876	0.991773	1.0037	1.02604	0.824906	0.81823	0.843672	0.969062	0.897846
93	0.73525	0.409068	0.430818	0.740312	0.660586	0.614325	0.472448	0.582638	0.633898	0.68392	0.535623	1.03539	0.813008	0.800666	0.964328	0.898205	1.09849	0.802582	0.875938	0.863071	0.963981	0.968297
96	0.811147	0.419683	0.420914	0.774382	0.697988	0.633246	0.440945	0.575788	0.624429	0.696418	0.576962	0.975317	0.878341	0.793144	0.945911	0.968333	1.08171	0.870932	0.90772	0.80311	0.974653	0.984117
99	0.83549	0.413449	0.412011	0.739895	0.674383	0.651319	0.430612	0.628613	0.623237	0.643236	0.65258	0.997288	1.01769	0.800922	0.99136	0.957752	1.04253	0.833383	0.871295	0.797763	1.03713	0.932303
102	0.799934	0.443233	0.445969	0.752314	0.628642	0.653825	0.442121	0.610997	0.658239	0.667922	0.625938	0.990731	0.991351	0.824331	0.942699	0.997169	1.00854	0.784572	0.874831	0.821303	1.05165	0.953756
105	0.793607	0.444528	0.500022	0.740344	0.682237	0.629686	0.450499	0.552644	0.565183	0.656568	0.600483	1.13899	0.994379	0.928556	0.969094	0.955033	1.00302	0.810267	0.855289	0.849762	0.972874	0.986433
108	0.821673	0.469589	0.451829	0.812485	0.668136	0.690962	0.428267	0.607397	0.579554	0.668271	0.664199	1.06096	0.906475	0.898432	0.944626	0.949659	0.997743	0.78636	0.899797	0.858663	0.929597	0.968736
111	0.715787	0.404387	0.453515	0.789829	0.692758	0.669769	0.446648	0.623849	0.577471	0.71373	0.614973	0.997138	0.889551	0.879043	0.984969	0.956179	1.04463	0.815609	0.897266	0.869465	0.984631	0.985545
114	0.798228	0.485403	0.559378	0.801376	0.730925	0.653883	0.412364	0.619536	0.666524	0.678391	0.637784	1.00337	0.895769	0.871794	1.00706	0.952979	1.03422	0.804648	0.899347	0.857423	0.910439	1.04304
117	0.843794	0.391948	0.447623	0.77243	0.61724	0.634449	0.436455	0.61524	0.626802	0.67423	0.67059	1.20973	0.962053	0.848851	1.06322	0.914853	1.03734	0.817486	0.955042	0.939124	0.917227	1.04966
120	0.903977	0.472134	0.448394	0.790968	0.674485	0.674576	0.437494	0.594294	0.650379	0.666559	0.653323	1.04748	0.961848	0.823208	1.0461	0.901413	1.02598	0.821911	0.951651	0.87228	0.922984	0.997139
123	0.837449	0.404376	0.482485	0.802788	0.706757	0.684618	0.468725	0.639896	0.698988	0.709232	0.701838	1.09411	0.885362	0.78703	1.04084	0.934781	0.998627	0.828059	0.957226	0.873159	0.931834	0.991155
126	0.728717	0.457294	0.448252	0.764587	0.674277	0.652168	0.444546	0.617087	0.639932	0.709761	0.656828	1.0567	0.975983	0.863057	1.06328	0.930593	1.01069	0.804924	0.948869	0.911168	0.964111	1.01622
129	0.837383	0.482865	0.485599	0.730615	0.731569	0.668978	0.45128	0.620529	0.624126	0.685811	0.674812	0.991941	0.947457	0.861227	1.07246	0.913074	1.00727	0.836139	0.997362	0.993487	0.99253	0.995311
132	0.930421	0.531773	0.557389	0.78412	0.799532	0.682862	0.456535	0.651378	0.598123	0.683987	0.625048	1.01978	0.97339	0.87298	1.02054	0.984305	1.07273	0.839785	0.981396	0.90526	0.990586	1.00798
135	0.773175	0.515656	0.515758	0.771553	0.784746	0.696782	0.474191	0.626197	0.693962	0.730662	0.632532	1.02816	0.81161	0.797303	0.987353	0.953479	1.02362	0.865843	0.986774	0.92003	0.994325	1.02137
138	0.753566	0.451973	0.463971	0.791076	0.815239	0.658903	0.46485	0.648426	0.648074	0.692758	0.683644	1.06761	0.83949	0.875731	0.896152	0.935609	1.05286	0.840987	0.958278	0.948123	0.9797	0.977132
141	0.750099	0.457096	0.538033	0.772517	0.852328	0.716306	0.429756	0.663338	0.717501	0.741116	0.654846	1.00951	0.891272	0.927734	0.964483	0.952056	1.05001	0.844885	0.948917	0.956271	0.998005	0.979039
144	0.874322	0.433347	0.457256	0.758965	0.73613	0.682251	0.442305	0.640057	0.633711	0.751563	0.651144	1.00351	0.906866	0.918853	1.02631	0.955122	1.0487	0.825662	0.961724	0.906064	1.00762	1.03747
147	0.822262	0.448356	0.54236	0.73943	0.799285	0.706892	0.478043	0.632248	0.690717	0.698848	0.676781	1.10763	0.965527	0.769487	1.04333	0.920636	1.01723	0.845918	0.930006	0.981012	1.02788	1.12184
150	0.823346	0.476948	0.533294	0.742829	0.728942	0.704584	0.461642	0.62697	0.657883	0.724962	0.680327	1.04828	0.888478	0.890386	1.00891	0.935303	1.03826	0.842422	0.978126	0.911208	1.04773	1.07925
153	0.698589	0.482258	0.600553	0.742606	0.77173	0.647957	0.448938	0.644436	0.639845	0.679828	0.655953	0.961465	0.810144	1.03156	1.04617	0.939511	1.00995	0.84712	0.963616	0.936889	0.993119	1.03067
156	1.02775	0.498037	0.478255	0.723286	0.801948	0.6419	0.408824	0.712414	0.619106	0.709446	0.67966	1.16615	0.885671	1.00844	0.95232	0.977782	1.00193	0.84189	0.979748	0.904992	0.984705	1.02795
159	0.773595	0.430503	0.470598	0.728536	0.76754	0.69624	0.418596	0.655704	0.63325	0.763348	0.679424	1.10651	1.07644	0.887738	0.984698	1.02692	1.05703	0.856851	0.947949	0.842284	0.953216	1.10804
162	0.761644	0.463097	0.504653	0.70953	0.920594	0.691109	0.416904	0.6629	0.771211	0.745831	0.69385	1.10389	0.946399	0.849548	1.01372	0.960986	1.01292	0.834164	0.891979	0.909594	1.0169	1.0547
165	0.775304	0.542177	0.49097	0.764533	0.964701	0.717461	0.434674	0.656525	0.691877	0.748353	0.641888	1.11278	0.899251	0.931149	1.0199	1.05756	1.05309	0.852217	0.953673	0.922903	0.98503	1.06356
168	0.823602	0.453887	0.542559	0.75339	0.914501	0.745941	0.434161	0.649803	0.737307	0.734338	0.671193	1.02996	0.904736	0.777726	1.03369	1.07921	1.07968	0.868747	0.915126	0.903331	1.0375	1.02827
171	0.846148	0.465816	0.498924	0.743682	0.935306	0.735178	0.435032	0.663398	0.655217	0.704629	0.70977	1.03808	0.863505	0.954524	0.955689	1.0485	1.04044	0.842902	0.959716	0.945041	0.972616	0.98553
174	0.928499	0.505257	0.502953	0.824626	0.898522	0.721499	0.437071	0.673134	0.771125	0.729112	0.678321	1.053	0.929303	0.928465	0.945488	1.02062	1.05055	0.876394	0.902338	0.923807	0.998252	1.05377
177	0.75417	0.490218	0.47184	0.794658	0.91106	0.715835	0.431847	0.680534	0.721335	0.725119	0.665932	0.930025	0.958233	0.968844	0.920407	1.0015	1.10644	0.886875	0.944811	0.937601	1.04439	0.991969
180	0.799494	0.492646	0.619466	0.909418	0.923802	0.700485	0.41633	0.648012	0.63786	0.772655	0.67003	1.07472	0.912848	0.838073	1.01914	1.03707	1.11469	0.83547	0.913703	0.945463	0.931977	1.04206
183	0.806183	0.508087	0.497311	0.806292	0.942061	0.715481	0.429646	0.703307	0.64389	0.793597	0.676422	1.0918	0.916284	0.976861	0.993698	1.00055	1.13835	0.864516	0.944273	0.961118	0.947242	1.0142
186	0.828906	0.541144	0.491558	0.797599	0.905889	0.688751	0.431962	0.703828	0.677016	0.791982	0.680705	1.06026	0.895344	0.925697	1.00612	1.08109	1.08556	0.843229	0.921498	0.971212	0.927422	1.07362
189	0.758111	0.57061	0.464974	0.788694	0.864073	0.722143	0.424512	0.644472	0.730342	0.826025	0.749309	1.02995	0.902249	0.823096	0.96129	1.01263	1.01753	0.83384	0.903057	0.970523	0.918985	1.04892
192	0.749008	0.542785	0.557667	0.762006	0.968129	0.69511	0.401113	0.661767	0.669611	0.847308	0.691485	1.08728	0.875728	0.848825	0.945644	1.03694	1.0452	0.858117	0.909123	0.96837	0.964264	1.06179
195	0.854349	0.563607	0.560387	0.835984	0.856462	0.747243	0.401062	0.608225	0.65547	0.852179	0.710958	1.04627	0.871006	0.826138	0.935419	1.09326	1.08849	0.849724	0.902708	0.966186	1.02093	1.02959
198	0.752578	0.576653	0.532568	0.805304	0.869473	0.721874	0.401122	0.612269	0.698318	0.89966	0.699104	1.02556	0.898663	0.756484	0.961312	1.04676	1.07831	0.817858	0.905342	0.951596	1.03687	1.00292
201	0.794317	0.629413	0.532476	0.800782	0.858193	0.700617	0.440433	0.60956	0.617077	0.835938	0.659197	1.01867	0.894373	0.747195	0.982794	1.00595	1.09742	0.819631	0.86617	0.880315	1.04929	1.03042
204	0.851057	0.537818	0.541844	0.786718	0.847006	0.752612	0.417299	0.631792	0.809249	0.783776	0.669319	1.01353	0.899476	0.768992	0.968888	0.960814	1.1229	0.829186	0.893037	0.968976	1.03858	1.06089
207	0.9102	0.560608	0.575841	0.755597	0.838528	0.746979	0.414965	0.594512	0.756023	0.828428	0.717441	1.00202	0.883691	0.932899	0.972903	0.917096	1.11555	0.822467	0.895289	1.0064	1.03828	1.04222
210	0.93768	0.508208	0.549617	0.784733	0.87161	0.791476	0.420249	0.586971	0.706782	0.8089	0.684724	1.09478	0.977239	0.748891	0.960339	1.00032	1.0629	0.814608	0.893727	0.928061	0.947045	1.06283
213	0.993348	0.578181	0.596993	0.781094	0.841215	0.767624	0.426483	0.597796	0.724327	0.769914	0.727857	1.0599	1.05911	0.825876	1.00202	0.999412	1.058	0.848906	0.867667	0.953014	0.953783	1.01688
216	0.789644	0.549202	0.556157	0.797552	0.835779	0.740633	0.416982	0.626241	0.763307	0.828825	0.665309	0.96657	0.918704	0.893343	1.03143	0.931937	1.07273	0.845555	0.88829	0.888225	0.950648	1.06259
219	0.940405	0.55626	0.5262	0.7973	0.83879	0.765027	0.440604	0.605509	0.745627	0.759938	0.70697	0.992182	0.975143	0.853002	1.01585	0.964106	1.07644	0.856064	0.871836	0.931922	1.01133	1.00029
222	0.798803	0.575504	0.503123	0.725686	0.873203	0.738934	0.458725	0.554726	0.763547	0.810014	0.708939	1.05491	0.995629	0.848844	1.03337	0.983647	1.0014	0.838058	0.876012	0.879923	1.01292	1.09895
225	0.797243	0.548134	0.520822	0.776087	0.762018	0.742399	0.467115	0.615241	0.756364	0.741756	0.688007	1.14068	0.87751	0.853228	0.988134	0.968175	1.03181	0.857988	0.897485	0.903921	0.974078	1.05676
228	0.837223	0.649653	0.546137	0.723333	0.805675	0.773893	0.453543	0.584693	0.785185	0.797994	0.76449	1.03032	0.913773	0.86018	1.02787	0.984654	1.05788	0.866792	0.91807	1.02686	0.990197	1.08265
231	0.817481	0.565087	0.530246	0.693112	0.817313	0.725077	0.439686	0.660876	0.851626	0.833961	0.6641	1.02282	0.963009	0.880264	0.972812	0.946031	1.0192	0.84177	0.942838	0.943959	0.970734	1.04615
234	0.924678	0.652342	0.608382	0.799088	0.797236	0.751198	0.404185	0.625694	0.730734	0.727635	0.711332	0.939174	1.07649	0.982283	0.974204	0.981449	1.04277	0.834392	0.953823	0.933877	1.02289	0.98527
237	0.944239	0.629564	0.546391	0.800326	0.799935	0.72644	0.424279	0.59975	0.79801	0.851968	0.728556	1.06363	1.06784	0.889463	0.972377	0.928646	1.0497	0.832581	0.909572	0.961086	0.991062	1.09697
240	0.912548	0.558956	0.570328	0.8169	0.848285	0.711564	0.459189	0.592197	0.722936	0.850715	0.768103	1.03737	0.931599	0.884639	0.992478	1.07506	1.03761	0.82265	0.947801	0.92731	1.08728	1.06597
243	0.866842	0.631102	0.527136	0.769889	0.845859	0.77871	0.422296	0.572393	0.659945	0.800616	0.669403	1.02955	0.955274	0.906886	0.950804	1.01453	0.990832	0.883232	0.915433	0.921632	1.02551	1.04549
246	0.952339	0.556848	0.542837	0.790237	0.922004	0.762956	0.469128	0.626122	0.71237	0.842465	0.73267	1.00645	0.976569	0.875292	1.03612	0.94575	1.01616	0.89702	0.902711	0.964223	1.02658	1.02005
249	0.971893	0.666507	0.543911	0.790905	0.766121	0.763533	0.490982	0.621378	0.762747	0.81293	0.78828	1.0713	1.07953	0.944789	0.979441	1.00825	1.03272	0.863587	0.897521	0.953164	1.02502	1.04584
252	0.898471	0.607584	0.554376	0.732373	0.855382	0.759507	0.491049	0.595525	0.753321	0.858625	0.695921	1.11387	1.14125	0.81448	0.964166	0.988649	1.03519	0.84836	0.934431	1	1.07653	1.02037
255	1.02709	0.63717	0.553605	0.723665	0.856802	0.723639	0.511358	0.616669	0.670583	0.851367	0.707882	1.12051	0.96645	0.971222	0.951921	0.983833	1.04964	0.86939	0.944245	0.935783	1.03146	1.04254
258	0.752217	0.579327	0.512188	0.799715	0.866849	0.742384	0.508267	0.673177	0.782843	0.882729	0.749658	0.909414	0.867503	0.902523	0.972973	0.984072	1.04	0.908586	0.893134	0.874913	0.955696	1.01716
261	0.94684	0.583505	0.532435	0.756301	0.854828	0.783907	0.503813	0.610586	0.749873	0.785345	0.701842	0.961143	0.93514	0.865308	0.920314	0.959226	1.04105	0.870661	0.918503	0.938117	1.03227	0.977088
264	0.912097	0.560937	0.534181	0.706233	0.940003	0.749932	0.469222	0.615704	0.759048	0.850332	0.748825	0.978725	0.96541	0.946136	0.950857	0.986028	1.03406	0.883834	0.918688	0.946328	1.03608	1.02699
267	0.883944	0.571562	0.422507	0.78635	0.960348	0.751254	0.4892	0.618745	0.709091	0.810379	0.76432	0.950547	1.01403	0.863212	0.965118	0.991758	1.01435	0.922131	0.93126	0.943018	1.02381	0.998146
270	0.88099	0.639373	0.479841	0.757144	0.919545	0.738944	0.542748	0.63864	0.736717	0.864763	0.723439	0.977244	0.933887	0.970321	1.00707	1.00938	1.03461	0.936869	0.931505	0.985292	1.03147	1.04081
273	0.863305	0.663167	0.417214	0.75281	0.858271	0.810952	0.533728	0.674653	0.820499	0.826632	0.715373	1.02999	0.99556	0.88516	1.03158	1.00811	1.05289	0.957945	0.92349	0.917385	1.12842	0.991949
276	0.942506	0.600295	0.433596	0.77409	0.983895	0.770974	0.575095	0.653722	0.831987	0.886176	0.723917	1.11193	1.07056	0.917095	1.04151	0.988689	1.02988	0.895856	0.888925	0.962334	1.04894	0.975767
279	0.886471	0.622332	0.469263	0.815648	0.889242	0.797997	0.506203	0.639467	0.750879	0.859874	0.704194	1.00523	1.02654	0.88882	1.00518	1.00366	1.09247	0.907743	0.931694	0.976619	1.05849	1.06718
282	0.859318	0.659648	0.470013	0.72147	0.910985	0.758047	0.580398	0.654712	0.761138	0.836609	0.707301	1.06406	1.11077	0.762397	0.983855	0.944544	1.12924	0.908151	0.939881	0.994222	1.07674	1.04487
285	0.744686	0.64788	0.46032	0.771655	0.94924	0.769666	0.559415	0.648097	0.816685	0.811917	0.710596	0.99352	0.873891	0.887088	1.01655	1.01118	1.14156	0.928485	0.958244	0.924112	1.03269	1.04992
288	0.890584	0.661302	0.427511	0.72954	0.965394	0.802723	0.597997	0.625028	0.80176	0.886841	0.733464	0.975453	1.08442	0.919815	0.914925	1.05126	1.02523	0.930386	0.961714	1.01012	0.920718	1.08333
291	0.826494	0.623123	0.498667	0.80684	0.956366	0.791491	0.548192	0.649146	0.712183	0.871851	0.751089	0.953727	0.964472	0.809961	0.966407	0.979882	1.08216	0.922242	0.944866	1.00417	1.01677	1.0466
294	0.731182	0.653435	0.496474	0.780063	0.980247	0.789705	0.629301	0.673768	0.793067	0.855615	0.751392	0.94283	0.908534	0.875629	0.897247	0.98571	1.11131	0.920779	0.956219	1.04333	0.967683	1.00211
297	0.73082	0.603622	0.550601	0.748589	0.8666	0.829735	0.597303	0.631125	0.848115	0.834977	0.769836	0.9485	1.07373	0.733552	0.973066	1.00653	1.10594	0.910263	0.974537	1.08143	1.03847	0.969647
300	0.784474	0.675059	0.505717	0.813827	0.950388	0.829801	0.630152	0.615227	0.761707	0.820773	0.801069	0.89903	1.11616	0.857597	0.945229	1.04867	1.16568	0.999534	0.946634	0.949499	0.978883	1.02126

## Sheet: Fig 4
Panel b							Panel c
ICAM-1	CD111	CD155	CD155 + antiTIGIT	CD155 + isotype			t	ICAM-1																								CD111
13	7.56	83.8	23.08	35.08			0	0	0	0	0	0	0	0	0	0	0	0	0	0	0	0	0	0	0	0	0	0	0	0	0	0	0	0	0	0	0	0	0	0	0	0	0	0	0	0	0	0	0
34.48	5.12	20.36	15.04	53.76			10	213.45	128.283	143.483	152.886	285.102	172.734	144.778	368.437	225.504	182.412	138.177	117.957	92.9236	221.493	199.602	215.041	150.802	368.822	138.119	183.111	211.561	124.917	162.02	182.997	-10	21.1674	81.8013	90.707	139.809	123.516	175.561	206.642	196.549	168.748	276.531	161.193	135.917	121.386	133.504	120.946	111.525	112.49
20.08	19.2	35.68	44.08	35.64			20	269.509	164.14	178.199	189.904	339.724	211.293	181.446	441.682	266.84	209.775	181.954	148.829	127.251	271.456	252.918	286.37	199.609	430.492	171.897	259.73	244.484	156.201	203.421	239.699	1.10806	33.9835	122.993	115.052	182.319	150.016	214.127	249.451	229.566	204.042	328.5	196.525	170.417	165.311	169.256	150.971	146.048	141.151
18.08	62.56	42.2	19.36	42.2			30	279.629	166.579	181.458	197.999	337.692	210.649	180.785	439.462	264.213	206.59	193.866	149.394	135.648	275.854	252.508	291.158	201.21	433.038	176.337	275.259	244.755	160.729	211.579	255.107	6.56023	23.9835	134.838	115.86	189.452	152.234	212.81	251.249	235.034	206.314	328.839	200.514	176.026	178.487	174.264	157.654	153.743	142.78
11.48	20.6	96.32	19.8	33.16			40	278.741	163.244	178.653	197.701	330.31	207.322	174.565	431.83	257.317	200.219	197.641	147.077	135.586	271.123	245.351	281.983	196.797	424.604	173.941	271.677	240.076	160.859	213.597	254.518	11.704	35.1123	140.634	112.841	188.493	150.883	209.474	245.453	231.559	201.087	325.187	198.52	173.755	181.51	173.758	158.271	157.048	143.03
21.48	44.16	99.52	24	53.76			50	280.348	159.56	176.161	195.772	324.977	203.82	169.119	424.773	251.892	194.89	201.176	142.655	134.59	266.034	238.725	272.805	193.078	419.099	171.416	268.634	234.771	157.56	213.849	249.299	9.7026	42.499	143.199	111.53	186.368	147.221	207.117	239.239	225.403	195.284	320.414	193.213	172.093	178.886	175.144	158.094	164.083	142.058
32.16	21.76	270	14.96	54.84			60	283.321	155.766	171.593	192.767	316.776	199.199	164.442	426.942	249.071	189.481	206.089	137.204	131.505	258.46	230.398	264.852	187.153	411.844	168.158	264.978	228.832	152.74	211.315	244.516	13.1204	51.5423	145.836	110.296	183.495	141.091	204.434	233.846	219.636	188.839	313.373	186.097	167.628	174.465	174.112	157.002	168.863	139.707
9.56	23.8	82.44	53.96	55.8			70	286.878	153.492	166.723	187.694	308.056	194.569	160.602	422.348	246.732	184.387	208.68	133.386	129.44	252.995	222.337	263.709	182.99	404.106	166.108	262.47	225.152	147.837	208.189	240.452	8.97912	49.9354	147.583	107.743	182.017	137.732	200.979	231.697	215.006	182.521	304.662	179.272	162.147	169.034	170.684	152.997	170.072	136.951
15.8	26.56	102.44	17.32	309.36			80	283.165	154.911	163.198	183.024	298.822	190.143	155.255	416.012	239.458	179.314	208.805	128.935	125.422	245.895	219.968	258.835	179.666	394.957	161.038	257.354	222.874	144.221	205.356	235.795	10.4542	54.7446	148.883	106.941	179.053	135.304	196.559	230.847	210.277	177.339	296.331	172.935	154.747	163.447	167.178	148.511	171.975	133.139
20.8	23.16	144.36	20.76	173.68			90	276.264	159.061	159.926	178.253	293.133	185.002	150.123	409.65	232.951	171.911	209.322	126.31	122.505	238.249	225.939	258.479	176.908	387.33	155.886	252.344	219.573	144.434	202.362	232.387	15.0577	55.1562	148.697	107.754	176.514	131.461	194.231	229.229	204.512	171.698	286.886	167.253	147.832	157.892	162.339	143.513	170.873	130.006
22.88	11.04	47.84	31.08	107.52			100	270.761	158.13	154.327	176.203	289.157	179.383	146.635	401.043	229.362	164.372	211.485	125.37	117.241	231.361	227.346	258.604	175.918	379.355	150.906	246.976	217.208	141.958	198.749	226.256	13.2224	48.4646	151.007	108.186	173.317	128.272	190.593	225.497	201.016	167.516	278.881	163.025	141.885	153.592	156.798	139.698	169.219	125.897
39.2	24.96	37.24	9.44	18.04			110	264.113	153.154	148.558	172.904	286.048	175.151	141.995	391.598	223.364	159.225	213.895	121.005	112.014	223.677	221.497	255.198	175.819	372.265	147.253	241.704	216.026	140.282	194.846	221.338	5.17321	41.7008	149.741	106.853	171.531	125.234	188.963	231.361	201.03	162.105	273.267	161.767	135.938	149.796	152.223	133.778	165.369	120.876
38.8	20.48	68.56	33.8	59.92			120	259.813	149.223	143.491	166.726	280.656	173.262	138.857	384.644	216.865	152.593	211.719	117.897	109.772	216.485	212.786	250.603	173.843	364.436	143.791	236.458	210.57	138.245	191.036	215.222	8.12575	34.8695	147.404	106.434	171.287	121.447	188.064	236.111	196.978	157.571	267.603	158.232	131.549	146.133	147.654	130.868	163.266	115.663
12.2	23.52	68.2	33.6	85.36			130	260.11	146.986	138.64	161.305	277.351	171.429	134.551	375.472	211.675	150.049	207.658	114.784	109.553	208.513	206.164	242.387	173.543	355.434	139.63	229.935	203.343	136.739	187.26	209.781	15.1027	38.7653	149.682	105.545	167.251	118.311	183.416	232.523	193.748	156.742	266.398	153.317	127.475	140.671	143.165	129.75	161.538	110.597
12.56	16.68	107.44	15.24	72.92			140	258.139	141.286	133.326	158.14	274.259	165.685	129.156	366.573	206.457	148.228	203.028	111.264	109.945	200.277	199.271	235.16	171.936	346.265	134.369	223.673	197.025	133.473	184.209	204.092	15.4787	34.4263	152.817	103.392	164.875	115.957	178.013	229.473	190.203	154.582	258.5	149.686	123.169	135.786	136.8	128.345	158.375	105.333
9.8	28.24	132.92	29.08	156.52			150	256.387	137.633	128.563	156.349	266.121	162.086	126.375	357.946	201.372	145.843	200.931	109.209	108.104	193.115	192.195	229.522	169.338	339.903	131.236	218.088	193.408	128.789	182.658	197.772	17.0115	29.9093	153.888	101.58	160.846	112.722	176.059	223.177	186.065	152.05	249.024	143.681	118.077	130.623	130.477	125.547	154.693	101.328
26.48	31.76	43.52	19.56	53.44			160	254.974	135.524	121.612	152.124	258.205	156.069	121.354	352.859	193.254	141.07	200.552	106.977	104.671	190.863	186.408	224.036	166.28	335.31	129.696	214.819	193.185	123.601	182.912	191.983	27.3297	25.23	155.592	98.7753	157.791	108.345	176.929	217.636	182.302	149.284	239.286	138.342	115.931	124.006	126.127	122.86	150.751	100.201
12.56	42	68.68	19.36	34			170	257.316	136.208	116.217	149.656	250.968	150.577	117.861	343.945	185.001	135.656	199.696	105.056	102.376	186.768	178.499	218.156	162.341	328.571	126.652	212.727	190.2	117.702	183.813	185.647	25.0605	17.8339	155.918	96.4626	157.491	104.969	174.603	214.801	179.168	144.764	229.286	132.877	117.987	118.655	121.991	119.562	144.997	99.1577
19.16	30.12	227.28	18.12	54.96			180	253.923	137.75	112.294	148.681	241.656	143.779	113.383	337.457	181.233	129.99	196.567	104.361	100.11	179.951	172.872	211.557	159.382	325.484	122.84	208.733	187.226	113.977	181.217	181.615	19.0704	20.3461	155.082	95.2656	155.068	101.38	171.674	210.812	176.901	143.101	219.548	128.665	115.987	115.951	118.657	120.359	139.109	97.6422
24	64.92	122.04	32.24	95.72			190	247.898	136.877	110.892	148.67	236.836	138.241	108.319	344.319	176.939	124.994	194.244	102.851	97.2658	179.798	165.833	207.938	156.593	319.302	121.401	202.18	184.871	110.794	180.038	181.558	12.5047	12.756	157.314	94.3496	149.816	99.0965	170.219	204.583	174.501	138.081	210.573	125.549	113.834	115.603	118.936	120.005	134.148	94.602
19.84	79.28	129.2	20.08	53.24			200	240.3	133.645	110.686	148.944	240.373	132.842	102.185	353.701	168.439	122.578	192.33	99.611	93.4995	173.291	159.444	205.016	155.768	312.776	118.783	196.358	182.406	107.24	178.552	181.468	9.12028	22.7038	159.756	94.0613	142.957	97.0109	168.051	199.792	170.692	137.446	207.809	123.664	109.252	114.856	119.82	121.335	128.808	93.864
38.16	48.96	68.2	21.16	95			210	234.558	131.855	108.461	146.023	240.903	131.347	95.8629	355.484	160.86	119.406	189.332	95.7488	89.4939	166.259	152.796	202.476	155.149	304.662	112.517	191.599	177.509	103.202	178.528	183.112	15.8553	35.5209	160.808	91.9826	137.652	93.6322	165.318	194.071	166.507	142.241	201.126	126.774	106.707	117.191	118.443	120.577	123.168	94.4765
22.4							220	229.11	130.198	105.448	141.563	233.467	130.011	90.9747	347.759	153.648	114.306	185.653	93.2636	87.5631	161.003	148.755	204.488	152.704	299.034	109.366	185.854	171.521	100.899	178.75	182.79	13.4571	27.4913	161.398	91.3641	132.277	91.4539	162.32	189.161	163.083	139.9	193.659	124.124	101.141	119.265	113.227	118.354	117.365	93.2176
27.16							230	221.865	129.217	103.264	139.068	225.547	125.654	86.9892	346.08	150.582	108.861	182.46	91.1349	85.415	156.354	146.38	201.611	152.03	294.627	108.717	180.351	168.137	101.272	176.144	180.493	14.8981	29.2817	163.058	91.2032	130.027	89.7806	163.554	183.668	161.939	136.851	186.177	120.06	96.5112	117.172	110.485	114.097	113.663	92.4579
							240	218.969	128.432	97.6662	136.061	218.465	122.812	83.8962	349.452	146.783	103.024	179.741	88.8227	81.6975	152.069	146.829	200.4	153.229	289.279	109.769	176.167	163.552	101.067	171.469	176.927	12.9526	29.2025	161.881	91.1379	128.446	88.2231	163.636	182.029	160.058	135.749	182.653	117.124	92.7656	113.768	109.365	110.361	109.42	91.9625
							250	214.793	128.769	93.0306	133.07	212.034	122.149	81.6268	345.098	142.546	100.605	177.409	85.6239	78.5277	147.055	147.315	209.602	152.891	280.954	109.64	171.823	159.605	97.9008	168.441	172.114	11.6486	36.1288	160.675	90.8596	126.296	84.8545	161.249	182.928	154.275	133.048	176.834	116.462	90.883	111.956	109.474	106.844	105.862	91.5195
Panel d							260	213.078	125.598	89.8786	129.97	203.078	117.548	76.7382	337.434	139.283	98.1859	174.202	82.6385	77.2705	138.775	152.622	217.255	151.379	272.256	106.986	168.525	155.813	95.1547	165.793	167.568	14.567	35.5753	159.563	90.5022	120.601	81.9292	157.511	180.939	152.932	132.101	170.004	115.614	87.5431	109.697	108.957	103.547	102.741	90.8787
ICAM-1	CD111	CD155	CD155 + antiTIGIT	CD155 + isotype			270	209.561	122.251	90.3707	129.421	194.12	112.065	73.0783	330.226	135.695	92.5182	171.396	78.6458	75.9434	131.649	152.028	221.325	147.971	267.419	102.998	163.141	151.057	93.7623	160.835	163.056	19.3299	40.4432	157.79	90.213	117.531	81.7035	155.011	176.483	154.364	130.126	160.732	113.736	84.3309	107.504	107.775	100.372	99.9356	90.5117
11993.2	10605.2	30805.2	11928.8	22218.5			280	203.496	120.267	88.1536	126.497	188.065	108.604	72.0398	340.539	136.578	86.4981	170.678	74.7943	75.0821	133.533	147.389	219.088	147.351	261.699	100.999	156.916	145.521	93.0452	155.828	159.212	16.3836	44.5112	155.073	91.5964	116.466	78.8249	155.378	170.892	152.471	131.78	152.369	110.229	80.5486	107.251	106.431	97.9607	99.1329	89.1709
13729.5	10713	14493.9	11468.9	23622.7			290	199.152	118.383	85.4096	122.284	182.175	105.928	72.4457	348.901	147.367	86.4092	168.418	71.9555	75.1685	131.95	141.362	221.036	148.148	254.714	101.949	152.533	140.227	89.8498	151.443	154.721	19.5439	44.1407	151.616	91.1443	116.477	77.1988	159.312	164.299	151.14	130.194	151.047	107.392	77.9061	106.279	105.823	94.8187	97.2705	87.8116
11668.2	14533.6	18193	12873.1	18362.6			300	196.193	119.048	83.3962	116.768	177.06	106.075	74.8998	343.464	150.471	85.565	165.418	69.8286	74.741	128.233	139.911	224.05	147.982	247.499	104.707	150.237	136.5	86.6636	147.885	149.586	17.2108	44.9437	153.117	89.656	117.38	74.2159	159.536	159.671	149.933	128.025	147.75	103.929	73.9115	105.281	104.861	91.7562	94.776	84.8012
11934.3	16870	20924.8	11447	26058			310	198.551	119.172	80.2196	115.124	170.036	104.548	73.9687	334.113	146.879	83.83	163.031	68.6815	73.4821	129.198	136.086	225.181	148.271	244.485	108.765	148.492	133.366	83.9976	143.581	144.763	22.4633	50.2059	154.698	88.6386	117.625	72.8754	159.221	156.484	152.394	127.191	144.236	103.416	69.6429	101.953	103.174	89.8892	91.3484	81.9137
10564.1	12151.5	47708.9	11351.2	19760.2			320	202.216	121.095	76.8415	118.973	165.2	104.733	72.4527	324.329	143.256	87.7896	161.895	67.6371	73.0951	130.743	129.111	222.15	147.629	241.273	109.033	147.237	129.76	82.7103	139.087	140.348	28.9415	46.1723	153.896	88.1442	116.375	72.6706	159.76	154.248	151.688	123.452	142.431	103.875	66.7329	99.8394	103.912	85.8836	88.5451	80.8833
12120.3	12780.3	40155	12156.6	26911.2			330	201.282	121.956	72.3662	117.514	159.84	103.532	73.5843	315.41	140.691	86.174	159.85	66.164	72.5347	126.304	121.993	220.782	145.913	236.996	107.794	144.71	126.134	81.872	134.435	137.577	29.4396	42.044	152.428	88.9016	116.077	71.963	157.253	151.096	148.947	120.275	139.895	105.104	63.5678	97.4437	103.638	82.2665	89.7504	79.3122
12073.9	11887.1	127982	10758	26821.9			340	194.109	119.656	68.8504	112.49	161.104	102.602	72.2482	306.919	140.211	87.1997	157.976	64.333	70.357	129.087	114.664	225.627	144.269	233.274	108.152	140.524	121.554	80.7801	131.443	137.108	31.6377	39.3023	150.224	89.7067	117.114	71.334	156.088	145.484	147.333	116.752	137.464	104.847	58.4459	95.2691	103.438	78.3069	88.7953	76.6157
10548.8	11846.4	25286.8	13989.2	19745.9			350	190.218	116.749	65.9823	107.471	162.651	102.263	69.3622	300.355	135.934	90.3885	154.886	62.6984	67.9766	136.751	110.519	231.032	145.295	229.055	105.105	135.746	116.678	80.0392	128.411	137.133	29.7865	43.0046	147.277	88.638	118.656	69.2919	158.536	142.001	148.109	112.151	133.661	105.136	55.4874	90.8258	106.978	75.0013	88.1434	73.6474
10351.7	12804	25988.2	11460.7	105466			360	184.022	115.281	62.8334	103.94	160.804	99.7167	67.0542	293.233	129.717	89.6092	151.547	60.0081	66.2738	136.622	105.758	233.824	144.71	224.107	101.281	131.857	110.326	79.6353	123.03	134.921	28.6438	39.1361	145.303	87.2229	117.099	69.6924	164.857	138.561	147.874	109.263	125.171	103.097	55.315	85.2713	108.87	72.7562	86.8897	72.1016
11245.9	11557.4	46830.1	11443.8	39778.7			370	179.908	113.242	62.6656	100.069	155.912	97.5849	65.6458	290.942	124.6	86.5533	147.905	56.6788	65.1424	135.216	105.782	233.42	143.642	218.16	97.2797	126.887	107.339	77.9601	118.036	132.743	28.2976	35.4679	143.22	85.9916	114.253	69.8275	167.183	135.51	143.532	107.664	117.424	99.7497	57.1496	80.2178	107.468	69.752	85.8574	70.5828
11829.2	9929.14	17266.5	14914.8	29011.2			380	174.883	110.499	62.9631	95.7607	147.431	100.993	64.2579	286.43	125.402	83.1256	145.686	55.6284	64.3276	134.973	105.212	229.975	141.268	213.313	94.7466	122.028	107.352	78.8346	114.001	131.317	33.5791	32.9734	141.391	84.8171	113.763	69.716	166.406	130.47	140.572	106.523	111.309	99.3549	59.2477	77.5518	109.062	67.4158	84.317	68.9554
13301.4	12021.3	29467.9	11013.5	13270.1			390	168.992	108.906	61.7539	93.3267	139.349	104.966	63.7421	281.415	120.748	79.2442	146.027	54.9796	61.8423	140.995	99.8401	225.169	138.481	206.298	92.1704	119.777	111.943	77.6739	111.689	129.649	35.4061	37.3861	138.973	84.362	110.581	68.7942	166.177	123.181	135.868	105.645	104.173	97.3391	57.6641	75.6119	109.962	63.7262	83.6804	70.3931
13333	11561.6	19868.4	13348.3	18386.1			400	164.446	107.779	61.9554	88.4874	132.815	103.255	61.1848	274.313	115.01	77.8974	143.925	53.6447	60.3207	143.535	92.4394	219.104	135.714	200.535	90.3687	118.744	112.048	74.9576	111.145	126.141	39.5862	39.2666	137.233	83.1778	111.269	66.5409	166.061	118.158	132.552	105.179	97.0299	96.2279	59.1249	76.0078	108.858	60.2793	84.4939	70.6481
10618.9	11918.6	21302.8	12743.3	29194.9			410	160.486	106.822	66.2366	83.573	132.392	98.4277	59.4199	265.567	116.02	76.3109	143.095	52.5863	60.2344	140.747	84.9991	214.201	133.048	193.956	89.8431	115.637	109.908	73.5995	108.614	119.996	38.86	35.8036	134.875	82.1351	114.251	64.7994	164.474	115.921	130.435	105.294	90.3734	96.7872	59.547	75.2415	106.866	57.0318	85.9222	69.4638
10481.2	12419.5	28212.7	10578.7	18994.4			420	155.782	107.951	69.7592	79.4281	133.833	93.8572	56.456	258.855	117.52	73.1003	142.643	52.8973	60.7087	137.912	78.0621	214.485	132.455	189.808	90.1924	111.142	108.363	72.2805	106.312	115.901	39.5497	37.3205	132.599	82.1012	115.922	63.6941	164.44	111.984	128.716	101.729	87.6972	95.2083	59.7321	73.875	103.148	54.6492	86.833	67.8772
11065.7	12176.2	27780.1	13219.8	40046.4			430	152	109.279	71.138	77.6781	134.527	92.2234	51.4705	252.572	118.904	70.0396	144.1	51.7779	62.1653	133.273	76.7685	214.787	133.862	185.472	92.3661	106.148	105.016	72.8687	105.892	113.856	40.9167	42.4116	130.282	81.4126	116.584	62.0996	166.987	110.113	126.307	99.2665	82.7025	95.3143	57.0272	72.6754	101.579	52.9157	88.9498	67.2912
12738.1	13898.2	12536.1	10826.9	20258.9			440	147.22	108.751	69.6429	76.5935	130.243	89.8897	49.8701	245.482	116.773	70.134	146.344	50.5404	63.8672	129.723	78.6854	216.176	136.837	180.811	91.1369	100.83	99.8655	74.0388	103.739	114.338	40.0562	44.8413	126.769	80.4812	117.181	60.2791	167.742	109.43	124.254	98.0689	79.9859	97.2538	55.4645	70.74	99.1409	51.5155	90.1004	65.2849
11445	13612.5	17224.5	11809.5	12990.7			450	144.497	107.79	72.4651	72.9481	125.703	87.4683	46.6134	239.939	111.389	70.5722	146.936	49.5094	65.093	130.231	78.8859	211.285	138.504	175.904	93.3804	97.1152	95.5555	75.9809	100.715	115.131	41.1495	41.6552	124.008	79.9446	118.658	59.6788	166.916	107.209	123.027	98.8278	74.0728	97.6202	53.8364	68.1247	94.8412	49.9665	89.0141	62.768
11950.9	13411.6	38040.2	11825.7	18631.8			460	142.948	107.099	71.039	70.6196	125.478	84.0662	46.4865	233.363	108.238	66.5603	145.901	49.796	65.435	126.935	77.4807	205.693	139.304	169.803	96.3734	94.1608	92.8247	76.7581	97.0948	113.613	45.1209	43.1582	118.769	78.6047	120.055	58.881	168.007	107.241	123.211	98.0538	67.807	96.8931	51.5389	66.4954	92.5625	50.3945	87.2926	62.9115
13733.7	14730.3	23622.2	13872	35573.3			470	144.662	108.252	69.6737	67.0287	127.292	84.5671	47.7712	234.943	108.714	64.0253	145.773	49.1628	65.1099	126.414	74.7681	199.636	136.296	163.341	97.2074	90.796	90.1933	75.2861	93.4875	109.957	43.384	43.8812	115.273	77.4176	122.351	59.0444	170.287	107.13	125.399	98.4403	63.7217	96.8647	48.8932	63.2549	92.911	49.3574	86.1401	62.6852
12769.1	17633.4	36441.6	12049.8	18144.2			480	147.842	111.098	67.9664	64.3751	134.434	87.0846	46.9331	243.726	107.056	61.8546	146.075	46.9926	64.1158	127.019	75.3845	194.556	133.794	156.035	99.364	88.4679	89.3997	72.5893	89.0495	106.439	47.5782	40.2555	113.19	76.3902	123.615	58.8957	172.266	104.561	122.171	96.3579	59.6148	98.1623	47.7742	61.6725	92.0587	48.2582	86.8197	62.1296
13770.3	13563.4	22430.3	13543	35560.9			490	148.099	111.216	67.142	63.3645	135.813	88.6432	45.2648	243.391	104.957	56.857	148.65	45.8951	62.3552	129.6	80.9848	190.667	132.281	148.532	102.193	84.9886	86.3543	69.9107	85.5771	103.919	49.2892	37.0582	113.075	76.3499	122.654	58.9912	174.877	101.783	121.224	93.7704	60.0324	98.4363	49.7078	59.6266	87.61	46.3571	85.6205	60.2683
13126.3							500	146.771	109.904	67.5133	62.136	134.554	89.4557	44.4779	247.913	97.3992	52.8686	150.45	44.4313	60.8345	129.277	87.782	186.808	129.547	143.396	106.55	84.5981	81.9342	68.6015	81.3464	98.6717	49.0169	38.5909	111.34	76.825	120.267	58.328	176.658	99.817	120.704	92.7219	64.6581	97.7934	50.1433	57.7185	82.0754	45.6489	85.066	59.0568
12836.2							510	145.708	109.094	66.6032	57.5828	127.123	86.6533	46.3362	247.211	92.6646	49.2077	150.051	43.7615	59.8375	127.388	90.917	184.94	126.428	139.555	111.46	83.3949	77.4159	66.6298	76.8206	93.7545	51.5389	36.2869	110.58	77.0006	117.189	57.5751	174.567	98.8258	117.581	93.1606	66.0342	98.1221	51.7194	56.839	79.5578	43.5309	84.6923	58.9736
							520	141.886	109.835	65.7988	58.9079	128.976	84.3413	48.4561	261.405	85.9039	44.0611	152.162	43.8762	58.7329	127.362	98.9362	178.945	123.777	136.404	112.945	82.4073	76.0268	65.19	73.849	94.5774	51.1045	39.9284	108.112	77.6522	114.859	56.2817	173.848	102.926	114.816	92.2224	63.3475	96.1002	53.5954	55.6769	78.2568	41.6514	84.744	59.017
							530	138.217	109.961	63.5144	56.4512	130.189	82.07	49.802	262.091	81.7195	38.7408	153.623	46.1592	57.6786	126.851	102.289	171.217	122.239	132.914	114.706	81.7271	72.3268	64.2178	73.2799	94.2612	53.1484	36.3411	106.037	78.1993	113.46	55.9488	172.491	105.594	113.25	91.7396	59.1529	94.7081	55.6912	55.8695	75.5606	40.9998	84.1304	57.9017
Panel e							540	132.804	111.545	63.1001	55.892	131.927	79.486	48.3182	256.324	80.6166	35.1603	156.79	48.6331	56.5661	126.829	100.203	164.013	123.595	124.859	116.544	79.2616	66.8021	62.7456	74.316	93.6603	56.1775	34.6918	105.766	77.9164	110.425	56.2752	170.939	102.824	112.718	91.3185	53.7536	91.7928	56.8363	54.5317	74.1251	39.5132	83.7792	56.4128
ICAM-1	CD111	CD155	CD155 + antiTIGIT	CD155 + isotype			550	130.033	111.583	61.2376	54.775	129.365	81.9125	46.561	253.812	80.6989	31.8105	161.118	49.0069	56.2936	130.157	96.6638	157.211	126.472	117.642	117.694	75.3745	64.0148	60.6381	73.2089	93.3381	58.6786	35.7746	107.147	77.3356	110.902	56.5937	172.159	101.057	110.85	88.3439	52.6496	92.0488	55.6759	53.2393	74.6973	37.6829	84.222	55.5185
409.589	178.109	698.168	362.531	442.761			560	128.987	111.046	60.0626	51.5365	134.553	81.7075	44.2483	253.396	77.0533	30.3939	160.429	48.1071	55.9956	130.604	94.0598	153.045	130.593	115.567	116.943	71.0012	59.1214	59.5325	73.5791	91.9194	60.065	34.3144	107.755	77.9038	110.29	55.631	172.009	103.205	107.692	86.264	57.2182	91.4494	54.7784	53.7548	78.3242	36.0936	86.5101	54.9595
410.326	200.024	388.877	435.963	511.514			570	126.64	110.43	61.9368	49.3835	129.014	80.134	41.2815	271.368	74.1358	27.1331	160.082	49.3039	55.4092	133.478	92.3067	153.651	130.859	126.052	115.874	65.7274	55.0609	59.4639	72.8564	87.4921	56.7408	35.0399	106.936	77.983	109.109	56.4541	170.231	102.261	106.982	86.2558	67.2329	89.5456	55.4386	56.4684	83.9373	36.014	86.5561	53.6876
360.81	302.581	483.824	508.571	410.534			580	121.91	108.992	60.0885	45.486	127.605	76.8121	40.1706	315.239	69.7553	23.5163	158.964	50.8727	54.0636	131.428	90.9811	154.922	129.017	127.786	113.578	61.2177	53.2206	58.4061	69.6313	83.5223	58.42	36.9432	105.246	77.326	108.646	58.0506	169.327	100.784	107.77	84.5364	68.0647	89.9936	53.0503	56.6775	85.88	34.3329	85.2464	52.0325
369.271	514.278	508.435	400.478	474.351			590	117.141	108.933	57.939	43.3545	127.969	75.2726	38.5035	326.358	67.9581	20.9911	158.529	50.9331	51.8538	127.962	91.4887	157.442	126.315	122.609	112.342	60.688	52.2574	56.683	66.5858	79.826	59.1754	36.9905	102.761	75.8892	109.558	58.3944	169.786	101.184	107.428	83.657	68.1458	90.5667	48.7114	55.6664	86.9232	35.5326	82.3287	50.8211
455.098	377.688	781.748	455.342	432.51			600	111.966	109.57	55.155	40.3186	130.309	77.1445	37.9432	321.807	63.4349	20.2054	157.179	50.4551	50.5751	129.795	89.4526	157	123.31	123.736	111.146	57.4033	55.0399	56.0129	65.204	76.7826	64.239	33.3603	100.99	75.2615	109.163	57.6053	168.241	100.701	105.654	85.1025	74.0557	88.5688	46.1261	55.7356	88.2299	35.0113	81.513	50.6237
417.064	535.431	963.992	452.862	538.808			610	110.124	109.381	52.6289	40.7294	126.3	77.2231	39.0967	313.682	60.5241	19.9286	155.3	49.7422	49.9962	130.383	90.2378	157.133	122.458	121.291	112.829	52.7281	54.5296	56.1944	62.6082	74.0706	67.2365	32.9649	99.7708	75.3023	107.361	57.0468	166.421	98.7643	102.14	86.617	74.4256	86.5236	45.7637	57.3542	88.2955	36.0043	82.1969	50.1904
439.884	448.036	1567.19	427.909	636.592			620	107.215	107.811	52.5082	41.8451	121.945	76.7155	38.8072	306.092	62.5489	19.1811	154.989	49.8597	49.0795	134.182	93.1714	155.953	122.962	116.67	113.111	48.9972	54.9281	56.074	59.6397	69.0561	65.7396	34.1407	99.6046	74.9849	104.65	56.3004	165.875	96.744	100.21	83.547	67.9487	85.0255	47.6778	58.5247	88.9785	35.6162	82.1634	48.9728
530.865	504.584	837.708	567.069	579.204			630	106.081	106.348	51.3913	39.3998	119.751	75.0808	41.4533	302.178	62.9063	19.3839	156.611	49.2845	47.8164	133.647	92.091	149.108	122.096	111.323	115.23	49.166	53.6905	56.2203	56.3481	63.5945	63.5901	30.9644	99.7875	73.9706	100.44	56.2079	164.6	94.4666	97.2095	83.5582	65.0441	83.0924	48.8107	58.2026	89.7585	37.4559	80.9076	48.1125
488.867	480.62	824.442	472.033	1520.97			640	105.865	103.474	49.6089	40.4556	118.545	71.7939	45.1907	298.529	64.3069	18.0374	157.109	48.7138	45.9301	131.502	88.1214	142.729	120.566	109.269	117.636	48.2247	54.3407	54.922	55.9242	59.2365	67.2873	23.4682	99.9314	73.2113	99.3627	57.831	162.364	92.4508	96.0947	81.2985	59.9618	81.1175	50.5591	57.4281	89.827	38.3798	81.2345	46.6452
426.823	422.543	1422.16	421.853	1042.64			650	103.776	101.904	48.2206	44.4485	116.881	68.9492	45.7548	296.206	59.3527	14.3476	155.659	47.8343	44.9288	132.136	84.3291	138.938	119.386	104.853	118.158	46.2958	59.0664	54.656	55.7587	56.6699	71.2406	24.272	98.935	73.1203	101.129	56.6159	158.147	89.603	95.5434	79.0166	54.9819	78.2171	50.6862	57.2858	91.1728	37.017	79.4596	45.7302
403.238	496.542	616.56	361.635	952.953			660	101.519	102.463	46.1223	45.2587	116.097	65.8408	45.0087	297.309	56.9448	11.4139	154.993	47.3931	44.1268	125.846	81.7656	140.198	119.921	100.059	118.082	42.0117	60.7274	56.4197	55.05	54.5388	73.4694	28.0423	97.0733	72.3866	101.371	55.9532	155.477	90.4031	97.555	76.3463	51.9712	78.7335	50.4217	56.9492	90.1992	37.179	80.4332	43.9172
410.716	435.501	714.256	442.915	446.435			670	98.205	102.302	44.4334	42.0486	112.897	61.9401	44.6765	295.687	54.3685	7.98074	153.67	48.0348	44.0082	120.532	75.5995	137.328	120.041	101.141	116.182	38.353	62.7493	56.278	56.0094	52.1002	76.3449	30.7614	95.5702	72.1768	99.0818	54.3855	153.64	89.7391	100.7	74.4016	50.3514	79.0519	52.0634	55.8118	89.6206	37.336	81.2324	43.5869
390.206	361.881	576.147	441.104	652.124			680	96.2988	102.642	43.308	37.0765	109.327	58.5049	41.499	292.016	54.8646	4.37908	155.306	48.0447	43.8222	120.085	73.3324	132.933	118.319	98.7716	113.911	35.3352	63.9482	55.7455	57.1823	52.3694	77.4885	30.9867	94.114	72.3055	100.481	53.2685	150.487	86.1066	103.096	75.6021	46.7064	83.2931	52.9809	54.3187	89.892	37.6307	82.1532	43.3814
426.342	380.182	692.033	462.253	692.571			690	92.7618	103.984	41.4551	32.0155	110.139	53.9485	40.2573	283.184	56.2158	4.61879	157.691	47.2149	42.179	118.334	70.5907	129.554	115.714	94.3133	111.992	32.28	64.2668	56.747	55.1682	50.3935	75.995	39.919	93.0167	72.5505	99.8043	52.1748	151.007	82.1984	101.946	75.6691	40.6079	86.703	53.9886	52.8519	88.3079	36.695	82.7357	42.859
420.579	345.757	711.406	469.826	624.933			700	91.31	104.551	39.2949	29.0042	110.368	52.548	40.3111	275.172	60.4718	2.94585	157.304	46.7336	40.9789	115.057	65.1766	129.002	113.491	90.3226	111.471	29.0981	67.2098	56.001	53.7226	46.9472	76.3144	38.7471	93.7532	73.0852	98.4948	50.6207	152.706	79.4356	102.845	73.7053	33.8909	89.0311	54.4027	52.251	86.9562	34.8584	83.7989	40.8017
406.663	400.372	780.044	482.134	957.839			710	88.249	102.487	38.8275	26.9953	103.471	50.5125	39.7732	274.548	64.657	1.74094	156.063	47.9051	40.1713	112.8	61.6526	131.177	113.939	87.79	112.57	27.0868	67.346	55.7633	51.9866	42.7051	76.2977	38.2748	93.2264	73.1394	97.0587	49.3076	151.198	79.4912	106.556	70.6384	35.1941	88.6196	53.0747	53.3424	86.6446	33.907	84.3374	39.6392
396.226	414.105	632.571	430.7	621.369			720	86.0336	101.31	38.5372	27.9859	98.4975	48.7304	37.5414	271.201	70.2956	3.12615	156.3	48.4163	39.5649	112.09	59.5097	137.278	115.204	116.553	113.166	25.2031	66.5481	56.0855	52.5308	40.873	77.2374	38.7234	92.3289	73.213	97.0846	48.828	148.085	77.8317	111.404	69.953	46.8186	86.6596	50.4885	54.8514	85.002	35.4942	86.2759	39.8697
532.773	511.073	631.424	479.425	479.982			730	85.992	99.154	38.8061	26.5891	92.7614	47.1623	35.7124	264.268	70.5996	3.56185	156.045	50.1578	38.8692	112.695	53.4518	143.101	116.722	132.99	112.156	22.793	65.363	56.0452	51.7788	39.8988	75.4077	38.5392	92.1359	73.0078	94.4596	47.859	145.849	76.7153	112.291	71.2446	50.3537	84.1853	48.8612	57.0275	84.7913	36.8813	85.9584	39.1976
357.629	406.128	996.623	391.87	593.044			740	85.3373	96.5751	37.46	24.8597	87.4674	44.738	32.7675	256.654	68.9498	-0.12436	154.946	49.8656	37.9903	114.097	49.0683	141.844	119.27	129.361	110.652	20.113	63.2767	55.6005	48.5271	38.39	75.5277	37.7458	90.1124	71.7507	93.4491	46.3946	144.125	75.2523	109.721	72.0486	46.7833	81.3763	47.9258	58.522	83.2754	38.3428	84.1134	39.0304
450.658	491.158	812.089	397.726	873.226			750	88.6623	95.9187	34.954	22.627	79.9097	42.9621	30.7972	249.92	68.0863	-0.38643	153.691	50.1947	36.6588	114.114	48.7097	142.397	119.42	123.762	106.687	17.9936	61.8582	55.1026	47.546	35.0719	76.5886	39.8548	88.6125	70.7803	91.7012	46.1425	143.209	73.1103	109.93	69.5925	45.1478	79.0359	47.2557	60.2489	86.0779	39.7611	82.3631	39.5082
445.27	539.011	897.143	361.831	609.094			760	88.2433	95.1471	31.9109	19.1053	73.9686	46.9739	31.0204	246.981	65.2772	-0.78486	152.333	51.336	36.6617	113.784	46.1642	143.222	119.658	118.895	105.38	17.7746	58.6493	53.91	46.7157	31.5168	80.6221	40.4452	88.1359	70.7281	92.1921	45.5369	141.404	72.8083	112.943	72.154	51.3181	78.9358	46.162	62.5877	85.5407	40.1468	81.6046	38.5406
440.123	450.421	611.356	361.81	708.939			770	86.6982	94.6295	28.7941	17.6968	73.9512	49.2476	29.4396	242.356	60.0347	2.13597	152.247	51.0583	35.3651	111.704	44.6404	143.556	118.995	112.032	103.683	16.7534	57.7483	54.4211	44.423	28.3412	81.5396	43.4085	88.523	71.0672	91.2668	44.6198	139.267	73.239	123.689	74.9203	60.9154	76.7434	46.0036	65.496	83.1777	39.3915	81.87	37.0572
408.048							780	85.8941	95.1338	26.9103	18.3416	72.0549	51.8576	26.4873	236.363	55.437	3.719	154.346	50.2579	33.1399	111.608	45.6927	144.859	117.634	109.476	101.177	16.8637	54.3051	56.8701	43.6688	24.4473	83.2919	45.7834	89.464	71.5204	90.2261	44.133	139.102	72.896	125.759	76.4682	57.0814	75.2285	46.9663	66.7486	83.8166	37.1977	83.2656	37.0823
512.081							790	85.1195	94.5037	25.6951	18.2695	70.6036	53.1423	23.3435	233.497	55.0664	3.20552	156.816	48.6643	31.4548	110.479	46.4199	148.537	116.294	110.392	101.9	15.6345	54.435	57.4129	43.1225	21.0269	82.4681	45.3679	89.8107	72.046	88.5901	44.2051	137.436	74.0851	126.722	75.9826	51.5872	73.3213	48.5127	65.9072	84.3004	36.6907	84.1035	37.8063
							800	84.0812	92.6749	26.1837	16.8544	64.2827	51.5017	21.9901	228.679	58.3046	1.53272	156.878	47.3675	30.1049	112.276	44.9971	152.712	117.701	107.706	101.951	13.8605	55.4516	56.848	40.2525	18.8953	82.0104	45.7007	90.8704	72.3787	88.31	44.4734	136.975	75.5735	125.927	74.614	47.3756	72.5556	49.3486	64.5189	85.9749	36.8208	85.1377	37.2237
							810	79.7678	91.2355	26.5497	15.8129	64.1548	48.0997	22.591	221.218	61.9464	-0.8802	157.103	46.9545	28.9691	115.831	48.8306	151.18	117.611	105.046	100.739	12.3356	54.6194	56.6926	37.7493	17.4913	83.1974	43.052	91.28	72.7926	88.6533	43.9721	135.506	74.1616	122.229	72.4444	44.2052	70.8382	45.8383	64.3774	85.6955	38.8492	85.4009	37.2773
Panel h							820	77.329	90.0426	24.7588	15.0641	65.6142	48.053	21.4739	214.639	61.9189	-0.33977	160.968	47.3914	26.3342	119.366	52.7438	149.268	117.587	106.876	99.9941	14.0664	51.3004	55.2421	36.7566	17.8572	84.0507	46.8066	91.9774	73.3611	88.4133	41.6035	135.585	73.1221	119.319	73.3505	48.263	71.0823	43.9298	62.7085	85.2471	39.9462	85.3538	37.1866
CD111 - CD4+	CD155 - CD4+	CD111 - CD8+	CD155 - CD8+				830	73.4385	89.7771	22.8402	16.6282	62.5077	49.7623	21.2863	221.752	59.5774	-4.12835	163.113	46.919	24.285	118.618	52.2824	147.737	117.478	122.183	99.4528	22.4721	47.6573	54.5732	35.6677	16.0482	85.3993	47.1182	92.5849	74.2412	86.1638	39.6664	137.231	72.0607	121.224	73.7845	52.392	69.9402	42.7279	60.4995	84.1603	40.3227	85.7998	36.1841
399.444	765.333	168.222	709.444				840	71.2797	88.8453	20.6166	19.6375	59.5619	48.2396	19.1437	246.162	53.7225	-5.96678	162.513	46.4048	23.5275	115.137	49.9155	145.663	118.1	133.395	98.0291	37.0661	45.0875	55.8943	33.4618	14.4898	89.7456	44.2461	91.3564	75.2704	84.2336	38.1143	140.903	71.8288	122.709	73.6255	47.1471	69.2226	41.1386	58.118	84.0769	39.6688	86.2907	35.4348
102.556	608.889	151.222	1921.67				850	66.6415	89.3919	18.3748	21.2282	56.1099	47.2896	16.7629	249.633	48.813	-7.8296	161.529	46.1842	23.629	112.954	52.9766	141.845	118.048	131.84	94.849	50.5185	42.4489	56.1087	36.2998	14.5084	86.5175	41.5422	90.0501	76.9939	83.8714	38.4856	140.654	73.0104	121.586	71.1605	41.6695	68.302	39.2736	54.8167	84.3774	39.0945	87.8429	33.8347
162.111	153.667	379.222	2479.89				860	63.1298	89.4542	17.8905	21.4212	55.7414	47.0381	15.9568	246.307	49.2707	-10.4056	159.444	46.6362	24.1951	111.365	52.7914	138.461	116.869	127.585	93.8908	56.8577	40.4753	55.7769	36.5042	13.5883	85.3474	41.0233	89.6872	77.4141	82.7967	38.6651	140.872	73.8639	118.519	72.1189	38.1196	67.4441	37.2338	52.9269	83.972	39.2443	87.9687	31.2319
520.111	265.444	73.6667	2487				870	62.1972	89.6923	19.0511	22.2739	60.9801	47.5056	17.401	248.702	49.452	-13.8568	157.902	47.1136	25.4945	113.868	46.8759	139.929	115.565	124.655	91.4282	55.7524	43.6795	53.8755	36.9735	12.7631	86.3003	40.9908	89.9911	77.0484	82.0441	39.1185	140.227	72.2415	117.176	74.5977	33.1222	67.1043	36.0137	52.0229	81.1774	38.7996	85.8126	28.6935
146.778	234.778	40.8889	1021.56				880	60.5572	89.9859	19.3969	19.7872	76.7853	48.1298	19.0076	245.415	51.4724	-16.5806	157.114	47.3291	26.9978	117.048	42.3985	137.373	114.116	120.934	90.4984	52.7043	46.7227	53.5316	37.2584	16.0791	85.9766	45.1911	89.9588	76.118	80.9734	37.7687	140.029	70.1256	117.022	76.2351	30.7584	66.6574	36.2577	49.9157	80.4102	37.9744	83.4302	26.6687
700.333	1084.78	58.7778	3464.11				890	61.7609	92.1774	19.0261	17.329	81.7716	47.5149	19.0744	242.464	51.7981	-16.311	155.56	47.3899	27.0113	118.871	35.4515	134.51	113.417	116.669	90.5242	49.9828	44.4674	53.8427	36.6403	19.1112	86.1012	43.4831	88.9637	76.1152	80.1212	36.9088	139.239	68.5292	114.319	76.2574	28.6253	65.521	36.7048	48.2335	83.5734	38.6691	81.3653	24.5985
62.2222	1915.67	233.667	2910.44				900	63.5627	91.7763	20.6195	14.842	76.1213	50.9864	18.4917	242.518	49.9551	-16.6213	154.4	47.0119	26.6654	116.962	32.3818	132.748	110.935	113.726	91.9807	45.7656	39.5443	55.0204	35.4435	19.0047	89.0197	44.0265	87.5211	76.0323	79.1535	36.7677	140.851	67.9038	111.059	77.5712	27.3421	64.215	39.2924	47.5054	83.5182	38.2388	79.9975	22.8579
370.556	821.667	37.4444	2693.44				910	66.8438	91.7789	18.2872	14.2115	71.6947	56.8806	18.7428	241.31	50.0847	-14.2852	155.114	46.7502	27.474	118.957	32.4544	132.132	110.025	109.471	95.0548	43.4041	36.5566	56.6441	33.5962	18.2863	85.1861	37.1573	87.5047	75.3788	80.659	37.1128	138.667	66.6548	107.566	76.3814	21.6032	63.325	40.1559	46.6769	82.3405	37.0013	79.086	22.1274
68.6667	2313.78	158	296.111				920	71.8324	92.9679	19.6367	13.723	69.2994	60.9279	21.0997	239.313	49.3783	-9.72418	155.427	46.4156	27.331	119.337	32.2863	131.921	109.98	109.178	95.3135	41.6793	33.6769	57.5986	32.0615	18.156	86.9627	39.1966	87.4618	75.2423	84.3099	36.9962	138.482	64.9697	104.173	76.1623	24.6168	64.6746	39.1728	45.1837	79.9436	34.4209	78.146	21.6216
705	2298.11	46.5556	1133.56				930	77.2357	95.5734	19.4625	15.055	65.9329	61.2529	22.6316	240.155	45.4887	-3.61128	156.789	45.4982	26.8715	118.526	33.9025	132.937	109.932	108.312	96.2897	39.543	29.9137	55.6729	30.9915	18.4128	89.9009	36.6569	85.8229	75.9612	85.1731	37.081	139.119	61.863	101.963	77.0219	28.8223	65.2582	38.8037	43.2963	78.3624	31.855	77.9052	21.2342
374	2571.89	177	925.556				940	77.7569	95.8816	18.0109	15.0449	69.28	59.3331	23.9603	236.956	44.4084	-0.97717	158.477	44.5631	26.8831	119.779	34.1779	135.662	109.09	108.749	96.676	38.9743	28.9439	53.3533	32.1119	19.3474	89.6239	36.9929	84.2977	76.9165	86.3045	36.165	139.854	58.9622	99.3912	75.3947	30.4	64.1774	36.5878	41.1435	77.4731	30.4774	77.8898	22.1235
818.444	1777.89	92.6667	719.556				950	79.1455	96.9587	16.767	15.5967	74.1708	60.7946	23.8673	234.043	42.9204	-1.78349	159.349	42.9179	27.0701	122.074	32.5709	137.752	109.492	111.965	95.1439	40.5309	34.0659	50.834	33.2764	22.0138	90.5304	32.8904	83.405	77.3404	86.376	34.8987	137.992	56.3443	98.3834	75.556	31.7014	63.515	36.7859	39.5445	75.4473	30.2387	77.1925	24.7297
61.4444	1513.22	63.6667	1080.56				960	79.4656	97.922	16.7639	14.5772	71.8791	61.2714	24.0453	236.875	42.7458	-0.62088	156.768	41.9843	27.2367	122.613	28.6424	136.811	110.764	109.953	93.9033	41.5585	37.6164	48.6938	30.8499	24.192	92.4063	32.7764	82.4258	77.7499	86.3629	34.0374	134.978	54.332	96.725	79.5679	34.3023	62.1896	35.1741	39.3764	72.1386	29.6186	77.2159	25.7416
259.556	1947.33	64.1111	2334.44				970	77.1129	97.1857	16.5043	12.2373	64.6667	59.5978	24.3399	239.591	46.5545	0.574451	156.403	40.1771	27.0609	120.329	26.7638	138.301	111.017	104.602	93.6389	40.0044	42.5559	46.4445	27.6582	26.6613	92.3808	32.502	81.9734	78.4874	88.4148	33.4163	132.819	52.7099	97.215	83.7514	31.2904	60.286	35.4866	40.3941	68.7754	30.315	78.343	26.2403
339.556	1919.89	285.444	966.111				980	72.6319	97.3529	14.8285	12.4078	62.1936	58.1207	24.1904	236.375	48.2883	-1.76019	157.984	38.7506	27.5476	116.875	25.2413	143.851	108.758	97.3481	91.841	39.3052	45.5199	45.2779	24.5216	27.4252	96.2864	31.9326	82.6664	78.4572	88.6273	33.9786	131.043	53.4019	99.7064	86.4563	26.2499	58.6308	36.2923	38.7475	67.4426	29.9849	80.7753	26.4455
459.333	2780.33	237.444	445.222				990	70.7271	96.7552	15.0306	15.3292	65.0533	58.2164	23.766	233.071	46.938	-2.98944	158.518	36.6301	27.9189	115.029	26.2571	150.965	107.143	93.0977	92.7383	40.4253	45.2726	44.6277	22.8545	28.8992	95.8974	30.7595	83.0042	78.4979	89.4025	35.5318	130.442	56.0681	100.246	84.8945	27.9875	56.7764	34.5816	37.6199	64.997	29.1535	82.2068	26.7797
111.111	2251.89	106.667	1262.89				1000	68.3061	96.8171	15.1793	14.7479	67.0103	59.0548	22.099	227.042	48.0233	-0.33492	158.68	35.3909	27.5107	110.386	25.8702	157.649	106.558	93.1207	96.6683	40.3167	44.0423	45.807	22.6138	29.8954	97.0209	31.3576	84.8482	77.9607	93.2677	37.0552	129.66	53.2237	99.0589	83.7014	28.3809	53.9173	31.7728	37.6234	61.6094	28.0237	81.9814	26.3757
286.667	2692.67	616.444	465
337.778	2838.56	134.333	462.222
817.333	3299.56	133.333	236.778				Panel i
124.111	2324.11	403.333	696.111				t	CD111 - CD4+			CD155 - CD4+			CD111 - CD8+			CD155 - CD8+
585.333	669.444	1101.22	287.333				0	0	0	0	0	0	0	0	0	0	0	0	0
214.889	1729.78	1009.78	289.333				10	92.2006	102.295	143.918	31.7207	7.71442	20.8867	113.355	77.4528	28.0258	20.0072	24.8833	22.9388
226.444	997.778	571.889	293.444				20	124.114	122.402	172.5	46.5178	11.1647	29.2417	167.659	118.919	42.7136	28.7626	41.4672	39.6898
256.111	1719.89	337.444	130				30	131.707	121.678	172.86	52.1783	12.8099	32.6544	192.417	141.086	50.5537	32.5924	52.2995	52.5778
237.778	1535.78	1791.56	2177.89				40	130.797	117.605	168.561	53.5468	14.046	34.7833	203.822	154.78	55.5584	34.7437	60.1321	63.1
255.444	1676.22	615.556	563.444				50	127.397	113.195	163.562	53.2291	15.2509	36.6318	209.315	164.3	59.1608	36.4476	66.4262	72.4346
527.667	893.444	23.3333	889.111				60	123.628	109.014	158.602	52.5535	16.5184	38.5313	211.808	171.325	62.4351	38.0911	71.9929	80.6964
109.111	1278.11	622	2814.44				70	119.449	105.164	153.909	51.9891	17.7599	40.3812	212.178	177.084	65.3742	39.7296	76.7715	87.733
42.2222	1752.22	60.8889	379.444				80	114.838	101.861	149.272	51.4169	18.929	42.13	211.365	181.736	67.6816	41.4211	80.9544	93.8513
410.667	1379.67		802.333				90	110.539	98.737	145.163	50.7989	20.0276	43.6277	209.709	185.739	69.7161	42.9625	84.456	99.0653
361.889	1383.33		708.778				100	106.974	96.2296	141.377	50.2628	21.0325	45.0044	207.869	188.437	71.5215	44.411	87.3497	103.489
80.4444	1571.89						110	104.147	93.733	137.55	49.7707	21.9575	46.214	205.298	190.265	72.9461	45.7382	89.6986	107.198
							120	102.612	91.4602	133.413	49.3415	22.8445	47.2784	202.473	191.214	73.5245	47.0972	91.6876	110.273
							130	100.219	89.4201	130.218	48.7607	23.6557	48.204	199.764	191.733	73.6274	48.2932	93.2811	112.63
Panel j							140	97.1292	87.2911	127.31	48.2502	24.3906	49.0446	196.619	191.926	73.8171	49.3312	94.4965	114.56
CD111 - CD4+	CD155 - CD4+	CD111 - CD8+	CD155 - CD8+				150	94.5736	84.6987	123.408	47.8413	25.0642	49.7772	192.898	191.849	73.9441	50.1865	95.468	115.98
22594.1	20775.9	19118.2	32395.5				160	92.9012	81.9307	118.958	47.2615	25.6954	50.3834	189.442	191.299	73.9295	50.8564	96.2075	117.038
17394.2	21931.8	25208.2	30018				170	90.7864	78.9584	115.198	46.6544	26.2797	50.8889	186.009	190.523	73.7593	51.4375	96.6894	117.7
18459.9	25377.3	25330.6	47984.8				180	88.0996	76.445	111.951	45.9486	26.7949	51.3807	182.551	189.523	73.3831	51.9102	96.9846	118.068
26841.4	21225.8	19474.7	57403.5				190	85.0526	74.1055	109.543	45.1731	27.2728	51.8118	178.903	188.398	72.7066	52.4537	97.1828	118.121
17920	25545.2	16053	42021.8				200	82.6661	71.8422	107.391	44.3516	27.7297	52.1977	175.512	187.199	72.2235	53.1063	97.2505	117.935
26770.9	25719.2	24442.8	63882.2				210	81.2152	70.6706	104.165	43.5288	28.1663	52.4759	171.932	185.639	71.5313	53.7298	97.1763	117.557
14219.5	28518.5	36376.4	42644.7				220	79.0273	69.9051	101.17	42.8343	28.5653	52.6949	168.661	183.677	70.606	54.2495	97.0517	116.908
26160.8	37748.9	18219.2	43090.6				230	76.5201	69.0134	98.2934	42.1041	28.9292	52.9181	165.869	181.446	69.7355	54.7056	96.8316	116.158
12843.2	20273	31514.1	23020.6				240	73.7891	66.9429	95.222	41.3154	29.2627	53.0904	163.331	179.117	68.8515	55.067	96.5432	115.289
24370.7	20877.9	20057.4	31717.2				250	70.6691	64.0888	92.1692	40.6815	29.5753	53.2122	160.509	176.502	68.0839	55.4118	96.0906	114.336
15895.1	11360	38448.7	40686.5				260	67.7726	61.776	89.7841	40.058	29.8661	53.2458	157.399	173.974	67.1117	55.6537	95.5443	113.218
24850.9	18036.7	21967.1	75677.2				270	66.0972	60.2016	87.4359	39.4502	30.1259	53.2847	153.97	171.446	66.363	55.7036	94.9163	112.098
12586.2	28736.7	22161.5	46932.1				280	64.7073	58.7898	84.8385	38.8474	30.3594	53.3001	150.734	168.753	65.5283	55.7064	94.2268	110.991
16307.8	17651.8	27440.2	56433.6				290	62.6244	57.1049	82.4528	38.3196	30.585	53.2636	147.821	166.118	65.0352	55.6718	93.5205	109.831
17581	30802.3	33662.9	44588				300	60.4618	55.692	82.2986	37.8487	30.7759	53.2325	145.429	163.182	64.263	55.5548	92.641	108.671
22327.4	27019.7	33522.9	65914.9				310	58.5467	55.206	82.2149	37.4419	30.9553	53.1996	142.988	160.282	63.5555	55.5474	91.7678	107.429
17614.9	30408	26676.9	159133				320	57.8948	53.9004	79.7586	37.1622	31.1298	53.1417	140.201	157.504	62.6211	55.6487	90.9046	106.238
18941.3	33112.5	53566.9	34191.3				330	57.0329	52.7553	77.1412	36.8976	31.2683	53.0326	136.726	154.577	62.0741	55.7592	89.9574	105.043
18898.2	18763.3	44709.7	42991.7				340	56.8146	52.1105	75.2058	36.592	31.3817	52.8959	133.052	151.747	61.4538	55.8292	89.0489	103.767
31031.9	19557.3	32037.8	26727.5				350	56.4805	51.8374	75.2679	36.1945	31.4876	52.772	130.211	149.001	60.8763	55.877	88.185	102.432
14208	66126.8	15482.8	38799.5				360	55.4928	50.6406	74.7475	35.7551	31.604	52.6428	127.383	146.517	59.8319	55.8817	87.2974	101.102
26208.6	38785	36721.2	23990.4				370	54.3554	49.4025	72.8539	35.2935	31.7168	52.5046	124.284	144.242	58.9585	55.9388	86.4314	99.7532
16756.8	58660.9	30505.6	56136.3				380	53.2913	47.5905	70.6569	34.8381	31.8139	52.3244	121.451	141.904	57.9124	56.0541	85.5507	98.4312
17932.9	27530.1	86460	70686.6				390	51.6403	45.6272	68.75	34.4977	31.8919	52.1369	118.415	139.456	56.8424	56.1573	84.6871	97.1836
18311.9	28803.4	38618	105343				400	50.1631	43.6544	66.7404	34.1825	31.9678	51.938	114.81	137.01	55.853	56.271	83.843	95.962
18532.7	48859.9	28106.6	46863.6				410	49.5258	42.3209	64.4291	33.8652	32.0222	51.6904	110.759	134.733	55.1472	56.4457	82.9797	94.8453
17162.2	33748.6	31453.3	68215.3				420	48.9389	41.1255	61.9478	33.6025	32.067	51.4129	106.877	133.073	54.6291	56.6889	82.27	93.6778
22176.6	36164	16931	30616.1				430	48.9979	39.7746	60.1492	33.367	32.115	51.1571	103.269	131.702	53.8194	56.8963	81.6788	92.5553
12335.4	71538.4	32306.8	31859.3				440	49.1387	38.8516	58.7957	33.1261	32.1551	50.8687	100.16	130.546	53.1459	57.0304	81.1691	91.4743
10905.1	34870.6	17345.6	31667.2				450	48.4312	38.665	57.9218	32.8921	32.1933	50.5631	97.0013	129.512	52.4259	57.2747	80.5618	90.477
19602.4	35462.7		39828.3				460	47.6155	37.2843	57.682	32.6562	32.2321	50.2793	94.1254	128.136	51.3995	57.5288	79.9099	89.499
27324.5	43017.1		26974.1				470	46.9238	35.2064	57.6705	32.3774	32.2468	49.9759	90.7481	126.458	50.5988	57.8626	79.3154	88.5636
11343.7	31977.4						480	46.718	33.0265	56.8495	32.1691	32.2493	49.71	87.8944	125.045	49.743	58.2411	78.7466	87.7276
							490	46.4313	31.0572	55.695	31.9503	32.2652	49.4428	85.0848	123.74	48.7769	58.6021	78.1329	86.9419
							500	45.8187	29.2774	54.3509	31.7618	32.2746	49.137	82.506	122.759	48.1356	58.8359	77.5093	86.1353
Panel k							510	44.8705	27.883	52.7375	31.6488	32.2981	48.8604	79.2473	121.992	47.2389	58.8903	76.8909	85.3564
CD111 - CD4+	CD155 - CD4+	CD111 - CD8+	CD155 - CD8+				520	43.5549	26.2444	51.4565	31.6154	32.3145	48.6178	75.9923	121.768	46.4824	58.8366	76.2472	84.6195
1502.05	967.776	1461.37	1300.65				530	42.3382	24.6443	50.9082	31.5972	32.3355	48.3866	73.3886	121.889	45.5632	58.8636	75.618	83.9077
1296.41	1039.86	1290.31	1773.93				540	41.0024	23.3654	50.8065	31.4391	32.3494	48.1815	71.1188	122.716	44.8545	58.8952	74.943	83.2076
1204.62	825.401	1654.48	4384.21				550	39.7071	22.49	51.4433	31.3841	32.3648	47.9656	69.2539	123.639	44.3864	58.8871	74.3026	82.5577
1436.68	1202.58	1635.46	4285.45				560	38.8126	21.7771	51.7286	31.2054	32.3826	47.7683	67.7951	124.092	43.6919	58.8254	73.6704	81.94
1082.77	926.461	385.741	2787.67				570	37.9742	20.703	52.1505	30.9717	32.4123	47.6085	66.4222	123.87	43.0156	58.8441	73.0458	81.4216
1676.95	2085.36	695.502	5127.6				580	37.3445	19.9943	51.812	30.7445	32.4374	47.4412	64.7412	123.362	42.3959	58.9143	72.5056	80.8898
1173.56	2141.97	1355.43	3532.36				590	36.9714	19.5442	50.3228	30.7051	32.4656	47.2493	63.3196	122.635	41.8176	59.0102	72.0183	80.3431
1804.22	2475.91	1090.88	4420.54				600	36.3784	18.9784	50.1063	30.8168	32.478	47.0919	62.2145	121.314	41.5076	59.2091	71.562	79.7413
1013.97	2220.78	1208.79	1450.73				610	35.8181	18.5235	49.4797	30.9328	32.4918	46.9506	61.7985	120.331	41.3881	59.4483	71.1372	79.1205
1494.02	3154.4	871.31	2427.71				620	35.8132	17.862	48.343	31.0195	32.5005	46.8313	61.5033	119.904	41.2445	59.6255	70.7382	78.5289
1578.98	880.282	960.697	2518.48				630	35.6407	16.7039	47.1826	31.1015	32.5185	46.7498	61.554	119.628	41.1963	59.8251	70.344	77.9678
2151.54	1453.82	850.705	2289.33				640	34.9215	15.8657	45.7099	31.1001	32.5391	46.6643	61.5737	119.314	40.8356	60.0915	70.0417	77.4694
1171.28	1930.09	555.662	2596.14				650	33.7724	15.6624	44.4149	31.0668	32.5599	46.5857	61.191	118.89	40.4164	60.4226	69.7834	76.9774
1731.25	1425.73	772.893	4048.62				660	32.6768	15.2163	43.5056	31.0683	32.5649	46.5372	60.3865	118.444	39.7277	60.7168	69.6032	76.474
1823.99	2555.65	1635.41	2378.39				670	32.1972	14.9362	42.4131	31.1381	32.5686	46.5047	58.5915	117.713	39.2248	60.9371	69.4686	76.0084
1776.59	3077.38	1183.72	1945.69				680	32.5736	14.1637	41.09	31.2049	32.5814	46.443	55.5775	117.366	38.7037	61.1623	69.4186	75.5932
1507.75	2229.21	1436.95	3451.67				690	32.9325	13.3284	40.822	31.2737	32.5993	46.3451	52.6601	116.935	38.0554	61.3717	69.433	75.2102
1748.93	2787.7	1924.96	1436.14				700	32.8438	12.9689	40.5369	31.424	32.6198	46.2585	50.3794	115.931	37.78	61.5648	69.4829	74.7833
1578.85	2138.77	1068.27	1602.05				710	33.0294	12.6529	40.6728	31.7268	32.6411	46.1592	48.2489	114.549	37.4503	61.7938	69.5913	74.3354
2179.14	1983.91	998.822	1149.65				720	33.3501	12.2725	41.9296	32.0156	32.6664	46.0329	46.6121	112.886	37.2614	62.0703	69.6986	74.0052
1527.63	4903.09	461.944	2116.06				730	33.2462	12.3657	40.9637	32.123	32.6873	45.8912	45.9997	111.44	36.7333	62.4545	69.8243	73.7036
1911.53	1809.51	1614.95	1101.73				740	32.9911	12.4619	39.5657	32.1616	32.688	45.7801	45.4252	109.836	35.9398	62.8444	69.9703	73.3584
1588.91	2901.74	1753.48	1441.3				750	32.59	12.1934	38.4783	32.2145	32.7001	45.6712	45.0471	108.46	35.1812	63.2035	70.1463	73.0395
1520.2	2100.14	2101.37	1534.57				760	32.4758	12.3877	37.3584	32.3455	32.7036	45.5693	45.5149	107.093	34.644	63.6674	70.3595	72.7192
1557.19	2563.86	1581.42	1472.74				770	32.6255	12.0602	35.91	32.4777	32.709	45.4895	46.6818	106.091	34.2636	64.2135	70.6335	72.4592
1505.03	2579.37	2582.36	3829.29				780	32.6374	11.2005	35.0325	32.419	32.7225	45.4008	47.7348	105.233	33.5607	64.669	70.9484	72.2294
1742.74	2363.88	1671.49	1403.36				790	32.1913	11.1188	34.405	32.3696	32.7288	45.2803	49.3136	104.166	32.8621	65.0007	71.2809	71.9666
2137.5	2506.74	327.308	1966.53				800	31.3961	11.0653	33.8094	32.4556	32.7232	45.1757	51.9437	102.677	32.3788	65.3324	71.5584	71.7135
1676.63	2701.22	1526.59	3212.04				810	30.9295	11.4676	34.0539	32.5525	32.7191	45.0497	53.9206	101.159	31.8988	65.6392	71.8008	71.4606
1576.37	3301.21	392.94	1328.05				820	30.6412	11.4969	36.0623	32.6285	32.7069	44.9285	55.2824	99.7617	31.6144	66.0009	72.0071	71.1596
1813.62	2463.54		1913.21				830	30.4385	10.423	36.4543	32.7061	32.6897	44.83	55.7372	98.791	31.4367	66.4274	72.2098	70.898
1509.79	2560.18		1708.15				840	29.839	9.59525	35.5081	32.7591	32.6731	44.701	54.9682	98.1098	31.2748	66.7615	72.3251	70.6119
2147.2	2407.95						850	29.0821	9.43468	33.9335	32.8229	32.6574	44.5878	53.4339	97.5038	31.0612	66.9998	72.4364	70.3466
							860	28.3842	8.57155	31.8639	32.9444	32.629	44.4782	51.7116	96.8048	30.9078	67.2542	72.5616	70.1274
							870	28.1871	7.59549	30.414	33.1902	32.6027	44.3157	49.423	95.7277	30.8431	67.5097	72.7269	69.8899
							880	28.2509	6.87307	29.3876	33.2302	32.5834	44.1218	47.2614	94.5899	30.6877	67.7918	72.8963	69.6863
							890	28.3027	6.00115	28.2473	33.1537	32.5736	43.9594	45.356	93.4331	30.5145	68.1583	73.0838	69.4668
							900	28.095	4.94565	27.3643	33.1144	32.5601	43.8405	43.9569	92.3973	30.1468	68.542	73.2232	69.2205
							910	28.1045	4.33671	26.9344	33.1478	32.5379	43.7171	42.474	91.5709	29.8641	68.9301	73.312	69.0244
							920	28.9618	4.00638	25.9015	33.1724	32.5012	43.577	41.5459	91.0468	29.2946	69.3619	73.3269	68.8846
							930	29.9376	3.99218	25.6527	33.2039	32.4501	43.4339	40.7238	90.3263	28.7416	69.6941	73.3303	68.7695
							940	30.0532	3.90736	27.6779	33.2931	32.3894	43.302	39.4538	89.5155	28.4313	69.915	73.3054	68.6188
							950	29.2025	3.35308	30.8623	33.4307	32.3194	43.1565	37.4651	88.1272	28.0146	70.0424	73.2798	68.529
							960	28.2712	3.5043	31.7858	33.5384	32.2216	43.0332	35.1773	86.4025	27.6628	70.086	73.267	68.4998
							970	27.484	4.90125	31.1871	33.5057	32.1214	42.9505	33.5797	84.3425	27.2301	70.2114	73.3193	68.4715
							980	26.8264	5.24149	30.6029	33.3941	32.0055	42.8559	32.6766	82.1378	26.7528	70.347	73.4347	68.4707
							990	26.5646	5.68447	30.1167	33.3626	31.8853	42.7806	32.1501	79.844	26.4586	70.5238	73.5295	68.4815
							1000	26.813	7.00613	29.4515	33.2639	31.7633	42.7312	31.6104	77.7162	25.8472	70.7954	73.6455	68.4846
[truncated: 70 more columns]

## Sheet: Fig 6
Panel b												Panel f (individual cells)
Positive Control	Positive Control XY swapped	2mins CD111	2mins_CD155	2mins_CD155_antiTIGIT	2mins_CD155_iso	10mins CD111	10mins_CD155	10mins_CD155_antiTIGIT	10mins_CD155_iso			CD4-3mins-CD111	CD4-3mins-CD155	CD4-10mins-CD111	CD4-10mins-CD155	CD8-3mins-CD111	CD8-3mins-CD155	CD8-10mins-CD111	CD8-10mins-CD155
0.634788	0.223018	0.219532	0.705655	0.353963	0.568227	0.137513	0.58228	0.356469	0.689903			-0.0413351	0.315249	0.0369265	0.645187	0.0966103	0.0324668	0.110159	0.456872
0.772601	0.230788	0.308954	0.731432	0.201867	0.520897	0.294101	0.535284	0.462724	0.5639			0.0678654	0.569048	0.124294	0.619325	-0.0781191	0.276073	0.103328	0.772242
0.755778	0.033364	0.256675	0.759008	0.0925699	0.550525	0.387097	0.649697	0.589064	0.544711			0.180446	0.455877	0.154594	0.376584	0.0800097	0.404095	-0.12809	0.615292
0.710113	0.01817	0.156957	0.598738	0.0925699	0.650658	0.494846	0.596393	0.201552	0.611185			-0.00166315	0.404851	0.112977	0.588106	0.0817093	0.401705	0.054298	0.74795
0.721522	0.126328	0.243164	0.59606	0.179539	0.529488	0.127427	0.619747	0.246481	0.701664			-0.0147318	0.473608	0.0926424	0.741909	0.0432969	0.395717	0.0928011	0.76767
0.680891	0.102571	0.262283	0.721657	0.429271	0.820321	0.221735	0.558267	0.340931	0.533857			0.0730036	0.56512	0.115726	0.344096	0.239331	0.380911	0.0532651	0.663517
0.741694	0.22302	0.217664	0.608416	0.17791	0.726207	0.0853691	0.669326	0.462096	0.781126			-0.00741674	0.638191	0.387088	0.735009	0.110732	0.332299	0.273143	0.565493
0.741386	0.394234	0.202608	0.706655	0.283787	0.629266	0.259092	0.69429	0.206953	0.419483			0.291214	0.304023	0.249772	0.680564	0.024464	0.136175	0.375022	0.700946
0.660992	0.0409242	0.141562	0.476936	0.442646	0.668344	0.171799	0.583279	0.489521	0.580131			-0.0313439	0.278378	0.27535	0.667919	0.0592297	0.355034	0.0799704	0.697066
0.787721	0.313117	0.285592	0.634448	0.304257	0.613326	0.100975	0.688121	0.282029	0.630805			0.270243	0.578434	0.516745	0.507818	0.150305	0.409795	0.0578415	0.695851
0.700009	0.314706	0.192815	0.598816	0.299155	0.481769	0.15596	0.654163	0.421814	0.652165			0.315431	0.284981	0.366704	0.538686	0.193928	0.306227	0.262086	0.594703
0.757288	0.441212	0.32838	0.750596	0.239041	0.686123	0.241528	0.603098	0.153018	0.574132			0.0137682	0.608972	0.39792	0.665936	0.285089	0.52485	0.294165	0.546523
0.733562	0.209431	0.150244	0.584227	0.584108	0.615591	0.254426	0.215443	0.597128	0.543841			0.388375	0.247358	0.371309	0.605958	0.256305	0.206059	0.118275	0.593489
0.771204	0.178255	0.39763	0.485207	0.455341	0.428528	0.136496	0.356691	0.185534	0.467997			0.388375	0.723619	0.427831	0.72996	0.172224	0.437246	0.419139	0.698702
0.735548	0.494187	0.390411	0.574214	0.130871	0.729601	0.207655	0.407649	0.255014	0.435473			0.26365	0.378522	0.270208	0.624383	0.243689	0.30492	0.457256	0.760452
0.77944	0.102851	0.371257	0.541072		0.420172	0.345721	0.587762	0.565632	0.448401				0.338298	0.297778	0.301537	-0.0624312	0.376508	0.220038	0.717591
0.703458	0.300926	0.432006	0.578364		0.733325	0.277322	0.269769	0.398466	0.568917				0.585203	0.102647	0.663903	0.537352	0.390524	0.231883	0.433178
0.807187	0.413204	0.276249	0.474456		0.509887	0.387735	0.453933	0.509943	0.617642				0.318388	0.163034	0.185373	0.308371	0.580517	0.201842	0.651599
0.659808	0.238828	0.217482	0.4655		0.711637	0.253196	0.152138	0.397569	0.491178				-8.59e-05	0.275842	0.389609	0.469994	0.362807	0.0306136	0.749045
0.840289	0.447194	0.336051	0.701657		0.632147	0.319905	0.517787	0.379354	0.675629				0.260698	0.227595	0.0982748		0.447808	0.48128	0.735914
							0.196782		0.632708				0.446392	0.000296842	0.728667			0.239571	0.741448
													0.512584		0.708714				0.550191
																			0.791231
Panel c
Positive Control	Positive Control XY swapped	2mins CD111	2mins_CD155	2mins_CD155_antiTIGIT	2mins_CD155_iso	10mins CD111	10mins_CD155	10mins_CD155_antiTIGIT	10mins_CD155_iso			Panel f (Biological Repeats)
0.635921	0.304809	0.105289	0.77157	0.100842	0.430804	0.0678202	0.480894	0.226318	0.748193			CD4-3mins-CD111	CD4-3mins-CD155	CD4-10mins-CD111	CD4-10mins-CD155	CD8-3mins-CD111	CD8-3mins-CD155	CD8-10mins-CD111	CD8-10mins-CD155
0.874813	0.192889	0.0973617	0.72434	0.0407252	0.490819	0.0775514	0.753798	0.216976	0.633318			0.068992	0.488849	0.106193	0.552535	0.07714	0.278585	0.047627	0.655577
0.815046	0.0568958	0.0968998	0.751478	0.0513233	0.603702	0.219305	0.67934	0.689984	0.670709			0.082758	0.432252	0.37409	0.641481	0.156535	0.355126	0.234955	0.660967
0.670792	0.0269846	0.0759829	0.506755	0.0513233	0.583378	0.373931	0.911855	0.106226	0.778975			0.27392	0.355	0.191057	0.462558	0.299395	0.388299	0.266069	0.671275
0.756911	0.0991234	0.116157	0.513605	0.0687395	0.472167	0.0363371	0.86502	0.236404	0.631477
0.598932	0.0313538	0.107456	0.818549	0.114441	0.874603	0.149494	0.652895	0.331431	0.557162
0.886579	0.225759	0.174284	0.640165	0.133707	0.778767	0.0095362	0.778987	0.505219	0.84196			Panel g (individual cells)
0.899092	0.458188	0.10052	0.613165	0.0847544	0.689122	0.0756973	0.816369	0.096458	0.270433			CD4-3mins-CD111	CD4-3mins-CD155	CD4-10mins-CD111	CD4-10mins-CD155	CD8-3mins-CD111	CD8-3mins-CD155	CD8-10mins-CD111	CD8-10mins-CD155
0.711104	0.0749809	0.072782	0.493547	0.197607	0.642362	0.0530556	0.523353	0.51563	0.622626			0.0419637	0.283708	0.151379	0.512361	0.10825	0.0623881	0.0540403	0.374656
0.884724	0.20716	0.106288	0.667042	0.116693	0.453821	0.0443763	0.57398	0.280445	0.678186			0.08346	0.78083	0.567993	0.670589	0.0534822	0.226001	0.148167	0.820641
0.609298	0.251342	0.0565795	0.562796	0.221254	0.624053	0.068781	0.742372	0.475025	0.634063			0.143693	0.745673	0.0781724	0.620454	0.0758554	0.242458	0.0691878	0.658937
0.912484	0.426224	0.0733643	0.79283	0.0653059	0.675656	0.0597677	0.607248	0.100388	0.735257			0.0529792	0.251936	0.0942942	0.593803	0.090989	0.406346	0.0572973	0.995019
0.785312	0.262036	0.14117	0.476995	0.564639	0.656548	0.251762	0.0530552	0.791975	0.571838			0.046456	0.244284	0.0545423	0.816386	0.0798276	0.458322	0.131375	0.985799
0.833812	0.144736	0.518739	0.423823	0.173905	0.267024	0.106182	0.0316171	0.10751	0.599425			0.0949786	0.565555	0.0877877	0.157091	0.172159	0.506371	0.0819081	0.457997
0.870361	0.357248	0.350596	0.411194	0.0928614	0.559032	0.23999	0.559195	0.410679	0.399048			0.0508151	0.632212	0.157954	0.681815	0.184558	0.402907	0.1528	0.970947
0.859084	0.130035	0.894384	0.555168		0.183434	0.245105	0.404361	0.66443	0.36138			0.194677	0.471657	0.714585	0.680156	0.0561441	0.39702	0.907205	0.75148
0.734743	0.321591	0.471678	0.590206		0.384567	0.142085	0.332484	0.533519	0.43084			0.0976141	0.68189	0.216039	0.772107	0.140106	0.450307	0.0901928	0.832133
0.972054	0.418405	0.293482	0.456762		0.363626	0.304088	0.517494	0.770736	0.698023			0.148769	0.692706	0.284528	0.469854	0.184357	0.445209	0.158255	0.983366
0.756866	0.281424	0.205216	0.367104		0.68339	0.222953	0.0312443	0.518117	0.468851			0.29737	0.376352	0.198413	0.763695	0.177429	0.313563	0.146639	0.962763
0.938904	0.295402	0.0888168	0.668548		0.490369	0.303636	0.509041	0.315058	0.746824			0.149388	0.494355	0.209362	0.710073	0.179666	0.947834	0.177996	0.688933
							0.0370601		0.680275			0.286895	0.308854	0.16436	0.56334	0.177807	0.237602	0.171457	0.658705
												0.286895	0.830891	0.310355	0.844035	0.0729053	0.400965	0.492939	0.973837
												0.184564	0.371786	0.0939169	0.618655	0.594855	0.58337	0.254875	0.794851
Panel d													0.240507	0.156302	0.461697	0.051432	0.318985	0.167099	0.732249
2mins CD111	2mins CD155	2mins CD155 anti-TIGIT	2mins CD155 isotype	10mins CD111	10mins CD155	10mins CD155 anti-TIGIT	10mins CD155 isotype	Positive Control	Positive Control XY swapped				0.604139	0.0640509	0.750906	0.435547	0.612117	0.110859	0.463337
0.102204	0.093774	0.110169	0.142322	0.069348	0.182628	0.083127	0.196882	0.34389	0.069227				0.325005	0.103893	0.657841	0.243015	0.366841	0.0795626	0.848779
0.092262	0.148751	0.137358	0.183219	0.11875	0.193548	0.091541	0.166667	0.351939	0.065574				0.295972	0.20489	0.313612	0.68286	0.575212	0.054029	0.824708
0.120166	0.161069	0.063209	0.096674	0.099099	0.164216	0.094798	0.062029	0.302743	0.041107				0.55849	0.0097458	0.260165		0.499951	0.284972	0.930395
0.11241	0.131324	0.077978	0.122984	0.10939	0.112483	0.131757	0.17769	0.364556	0.058993				0.564508	0.0731752	0.602848			0.0636538	0.719414
0.156438	0.191744	0.114234	0.141509	0.091342	0.123333	0.148344	0.129451	0.362224	0.059556				0.246666		0.809749				0.404422
0.126529	0.187771	0.091095	0.092857	0.089109	0.130137	0.133333	0.123817	0.28372	0.063161										0.862207
0.113293	0.146322	0.088537	0.156773	0.149281	0.199522	0.061947	0.150504	0.341598	0.071347
0.092407	0.113139	0.081691	0.172775	0.12654	0.21179	0.123772	0.205099	0.329141	0.083344			Panel g (Biological Repeats)
0.092253	0.190617	0.094769	0.200046	0.072318	0.194079	0.107594	0.175015	0.366451	0.054545			CD4-3mins-CD111	CD4-3mins-CD155	CD4-10mins-CD111	CD4-10mins-CD155	CD8-3mins-CD111	CD8-3mins-CD155	CD8-10mins-CD111	CD8-10mins-CD155
0.102609	0.143305	0.078311	0.102362	0.08951	0.199137	0.15892	0.130806	0.290881	0.057479			0.0897056	0.5006	0.172361	0.561781	0.0967605	0.234298	0.0903292	0.751999
0.084455	0.134174	0.096695	0.160914	0.066046	0.164689	0.139971	0.162479	0.343895	0.045505			0.0980413	0.550958	0.28195	0.685634	0.146622	0.490192	0.287185	0.830758
0.072083	0.129955	0.098666	0.179893	0.080566	0.197157	0.13048	0.178152	0.340398	0.082715			0.241022	0.400884	0.100853	0.559434	0.401542	0.44938	0.145007	0.723189
0.07674	0.149009	0.103917	0.152892	0.067769	0.154272	0.069638	0.151293	0.307732	0.058017
0.073064	0.140984	0.094372	0.179265	0.079309	0.221875	0.103677	0.125661	0.321296	0.068328
0.060314	0.181322	0.110002	0.181888	0.080774	0.184369	0.105323	0.161781	0.240238	0.061069			Panel h (individual cells)
0.093311	0.128868		0.133454	0.095752	0.186903	0.060302	0.177852	0.330278	0.059824			CD4-3mins-CD111	CD4-3mins-CD155	CD4-10mins-CD111	CD4-10mins-CD155	CD8-3mins-CD111	CD8-3mins-CD155	CD8-10mins-CD111	CD8-10mins-CD155
0.085026	0.176106		0.175252	0.078863	0.151095	0.064406	0.132319	0.314776	0.067495			0.052448	0.075503	0.041132	0.089619	0.059408	0.06623	0.044721	0.089003
0.089991	0.2		0.152228	0.066682	0.166412	0.139692	0.181597	0.2355	0.072788			0.041345	0.103265	0.049286	0.069574	0.058324	0.079704	0.057198	0.111206
0.091233	0.137863		0.157463	0.061009	0.169852	0.142048	0.195321	0.361856	0.07095			0.047322	0.075182	0.04698	0.082677	0.048748	0.054492	0.067612	0.094138
0.074324	0.165864		0.115816	0.057897	0.193253	0.106458	0.188851	0.293835	0.078086			0.062249	0.07245	0.045985	0.066667	0.063294	0.088414	0.049056	0.133273
					0.173932		0.185249					0.061518	0.087935	0.05325	0.099206	0.066082	0.067994	0.065304	0.095706
												0.086495	0.089425	0.043852	0.058967	0.063014	0.070628	0.055036	0.080433
												0.072302	0.081513	0.039548	0.088713	0.073118	0.079334	0.048537	0.09224
												0.062923	0.064002	0.052386	0.110335	0.042553	0.068016	0.077094	0.092888
												0.077596	0.050382	0.055729	0.097114	0.040485	0.10212	0.058303	0.098824
												0.078589	0.090866	0.050953	0.148695	0.065389	0.086814	0.047285	0.144882
												0.036286	0.062765	0.049033	0.08979	0.050016	0.071985	0.051926	0.104491
												0.04854	0.087844	0.04913	0.123139	0.0714	0.058376	0.055999	0.086259
												0.051685	0.061937	0.07887	0.05782	0.0642	0.040426	0.059789	0.095662
												0.035053	0.111385	0.05158	0.079689	0.06881	0.053821	0.05961	0.134583
												0.057244	0.06769	0.059053	0.072147	0.041393	0.061066	0.052632	0.125361
													0.065786	0.042314	0.061543	0.049751	0.115053	0.060702	0.079174
													0.074935	0.061731	0.081829	0.062896	0.091811	0.063608	0.067457
													0.063321	0.06077	0.074585	0.064335	0.077934	0.044693	0.079939
													0.069636	0.054082	0.084396	0.058924	0.131821	0.06862	0.106291
													0.084752	0.055537	0.050188		0.07666	0.051907	0.121251
													0.076948	0.063077	0.08144			0.066721	0.10302
													0.087784		0.143761				0.082712
																			0.091219
												Panel h (Biological repeats)
												CD4-3mins-CD111	CD4-3mins-CD155	CD4-10mins-CD111	CD4-10mins-CD155	CD8-3mins-CD111	CD8-3mins-CD155	CD8-10mins-CD111	CD8-10mins-CD155
												0.0470383	0.0836104	0.0467475	0.077785	0.0598117	0.07221	0.0564878	0.0994284
												0.0716674	0.0755973	0.0534036	0.0994119	0.0594964	0.0756584	0.0573179	0.110369
												0.0457616	0.0738565	0.056652	0.0812361	0.0554598	0.081074	0.0584119	0.0913829

## Sheet: Fig 7
Panel c
WT-111	WT-155	I42D-155	N101Q-155	Y113R-155	Y231A-155	I33V-155	N32Q-155	N70R-155	N227Q-155	Q56R-155	T164*-155	Y225A-155	YY-155
0.0126686	2.45048	2.59047	1.92646	1.66741	3.39217	3.01914	3.27238	0.237654	2.87277	0.217379	2.14988	2.73691	2.896
-0.0111769	2.47127	2.06463	2.54758	0.916052	2.6999	2.26397	2.58089	-0.0181165	2.2139	0.126314	2.04993	2.49206	2.76574
0.160187	3.37709	3.08162	2.29635	1.49915	3.03872	3.0972	2.70633	0.207669	3.19004	0.143254	2.3077	2.94525	3.09717
Panel e
WT-CD111	WT-CD155	Q56R	N70R	Y113R	N32Q	N101Q	I42D	I33V	N227Q	T164*	Y225A	YY	Y231A
0.0709437	0.330062	0.0696845	0.0728238	0.158593	0.370131	0.127158	0.291075	0.278724	0.208618	0.272187	0.334679	0.338095	0.339115
0.0369743	0.362666	0.0376496	0.0542518	0.157122	0.307884	0.25716	0.24531	0.330895	0.283737	0.272428	0.375729	0.360147	0.321546
0.126083	0.374627	0.051364	0.0479699	0.317106	0.319661	0.360826	0.282329	0.368586	0.377741		0.372885	0.365667	0.386161
0.149694	0.288278	0.104673	0.184059	0.208549	0.267518	0.269256	0.275419	0.331058	0.295335	0.330572	0.372044	0.30206	0.310043
Panel f
Parental	WT	Q56R	N70R	Y113R	N32Q	N101Q	I42D	I33V	T164*	Y225A	N227Q	Y231A	YY
0.73197	-0.06696	1.35403	0.955257	0.542846	0.109579	-0.0557	-0.23847	0.465596	2.1169	1.43499	1.12086	-0.23857	1.95606
0.452797	-0.7966	0.403155	-0.04888		-0.55776	-1.50536	-0.9043	-0.77805	0.472636	0.522049	0.050933		0.55653
0.933986	0.078121	1.01043	0.962767	0.559331	0.368781	0.02895	0.277252	0.068626	1.41928	1.17897	0.894101	0.081117	1.39882
0.350853	-0.44784	0.819242	0.48627	0.035501	-0.23789	-0.32052	-0.33754	-0.66937	0.904087	0.630119	0.294508	-0.36474	1.04614
0.685051	-0.84278	0.141839	0.375107	0.155932	-0.11425	-0.20991	-0.36766	-0.12338	1.33276	0.518598	0.404761	0.061442	1.0816
1.2763	-1.43259	1.19731	0.083436	-0.11576	-0.04894	-0.86581	-1.08205	-1.35251	1.67201	0.896425	0.402676	-0.63702	1.2112
Panel i
WT-111	WT-155	Q56R-155	T164-155	Y225A-155	N227Q-155	Y231A-155	YAYA-155
0.08	0.76	0.49	0.75	0.52	0.66	0.62	0.66
0.21	0.53	0.39	0.78	0.52	0.57	0.68	0.58
0.44	0.66	0.3	0.64	0.42	0.72	0.63	0.47
0.46	0.71	0.19	0.67	0.57	0.68	0.8	0.61
0.72	0.64	0.34	0.61	0.67	0.69	0.73	0.7
0.4	0.59	0.59	0.54	0.61	0.67	0.72	0.49
0.5	0.45	0.16	0.66	0.75	0.14	0.76	0.74
0.41	0.68	0.46	0.66	0.35	0.68	0.76	0.65
0.32	0.87	0.37	0.69	0.67	0.51	0.67	0.72
0.54	0.67	0.24	0.57	0.72	0.74	0.7	0.79
0.26	0.79	0.32	0.62	0.71	0.76	0.6	0.63
0.42	0.83	0.15	0.7	0.58	0.6	0.71	0.6
0.19	0.53	0.26	0.64	0.5	0.67	0.59	0.61
0.43	0.81	0.29	0.65	0.62	0.66	0.52	0.65
0.23	0.73	0.51	0.61	0.39	0.69	0.59	0.61
0.62	0.64	0.19	0.76	0.65	0.67	0.71	0.68
0.39	0.78	0.21	0.56	0.69	0.58	0.72	0.7
0.43	0.75	0.47	0.5	0.47	0.59	0.79	0.7
0.49	0.7	0.31	0.44	0.59	0.59	0.71	0.69
0.63	0.76	0.51	0.59	0.35	0.59	0.57	0.79
0.54	0.72	0.23	0.38	0.45	0.67	0.51	0.59
0.09	0.8	0.4	0.49	0.66	0.77	0.7	0.6
0.55	0.69	0.46	0.57	0.61	0.59	0.73	0.45
0.42	0.76	0.39	0.7	0.77	0.5	0.6	0.59
0.35	0.63	0.32	0.65	0.65	0.56	0.76	0.64
0.53	0.69	0.23	0.4	0.59	0.74	0.51	0.69
0.47	0.38	0.37	0.4	0.5	0.59	0.66	0.52
0.49	0.7	0.38	0.65	0.62	0.75	0.64	0.61
0.4	0.68	0.25	0.67	0.63	0.69	0.63	0.69
0.35	0.76	0.41	0.63	0.66	0.76	0.81	0.69
0.5	0.62	0.37	0.56	0.59	0.63	0.76	0.65
0.37	0.76	0.23	0.77	0.86	0.78	0.78	0.57
0.43	0.65	0.34	0.69	0.81	0.44	0.69	0.57
0.15	0.6	0.33	0.58	0.63	0.71	0.74	0.65
0.34	0.65	0.41	0.67	0.83	0.86	0.79	0.68
0.47	0.78	0.37	0.68	0.58	0.77	0.64	0.67
0.43	0.49	0.2	0.83	0.59	0.7	0.61	0.85
0.33	0.47	0.3	0.82	0.77	0.8	0.73	0.87
0.42	0.65	0.38	0.78	0.74	0.83	0.7	0.87
0.41	0.48	0.12	0.77	0.8	0.76	0.79	0.96
0.27	0.74	0.36	0.77	0.76	0.8	0.72	0.84
0.21	0.54	0.3	0.58	0.77	0.73	0.55	0.82
0.41	0.63	0.4	0.66	0.87	0.78	0.66	0.83
0.42	0.7	0.31	0.8	0.84	0.68	0.78	0.85
0.49	0.72	0.38	0.83	0.79	0.79	0.84	0.46
0.35	0.71	0.33	0.76	0.81	0.78	0.81	0.83
0.38	0.67	0.44	0.76	0.75	0.75	0.81	0.67
0.38	0.77	0.33	0.8	0.64	0.81	0.78	0.78
0.5	0.69	0.3	0.7	0.73	0.81	0.8	0.85
0.52	0.75	0.37	0.86	0.79	0.78	0.64	0.84
	0.68	0.38	0.78	0.42	0.8	0.77	0.8
	0.53	0.38	0.76		0.87	0.74	0.66
	0.75	0.28			0.67	0.81	0.83
	0.84	0.38			0.9	0.87	0.65
	0.77	0.22			0.79	0.57	0.57
	0.76	0.52			0.83	0.76	0.67
	0.76	0.22				0.88	0.73
	0.58	0.22				0.86
	0.8	0.42				0.91
	0.81	0.35				0.86
	0.8	0.31				0.86
	0.67	0.34
	0.87	0.29
	0.79	0.5
	0.71
	0.63
	0.77
	0.83

## Sheet: Fig S2
Panel a											panel c						panel d
**missing values indicate <50 events in parent population											**missing values indicate <50 events in parent population						**missing values indicate <50 events in parent population
	% CD226+ (out of TIGIT+ cells)											Tregs	CD4	CD8				CD155+	PD-L1+	PD-1+
	NK		Tregs		CD4		CD8					CD96+CD226+	CD96+CD226+	CD96+CD226+			Sample:	mAPC	mAPC	Tregs	CD4s	CD8s
Sample:	Blood	Tumor	Blood	Tumor	Blood	Tumor	Blood	Tumor			Lung SCC 6_PBMC.fcs	13.7	28	21.8			Lung NSCLC 6	21.3	41.2	27.1	16.9	15.4
Lung SCC 6	40		30.9	11.8	43.9	16.9	62.1	32.4			Lung SCC 7_PBMC.fcs	20.4	54.4	58.8			Lung NSCLC 7	48.8	40.1	84.1	65	45.1
Lung SCC 7	48.2		31.9	12.4	69.1	38.3	61.7				Lung Unknown 1_PBMC.fcs	33.7	35.5	28.1			Lung NSCLC 8	25.3	51.9	62.7	48.7	47.8
Lung Unknown 1	44.3		46.8		48.4		41.7	37.3			NSCLC 6_PBMC.fcs	11.2	16.3	7.89			Lung NSCLC 9			59	56	44.7
NSCLC 6		17.7		19.8	32.9	35	19.6	15.9			NSCLC 7_PBMC.fcs	8.47	19.9	10.6			Lung NSCLC 10	60.5	25.6	75	32.1	45.6
NSCLC 7	26.5		10.7	13.2	23.6	23.2	12.3	12.1			NSCLC 8_PBMC.fcs	12.6	18.4	7.28			Lung NSCLC 11	49.3	40.8	63.7	67.5	39.7
NSCLC 8	21.8	3.45	19.5	8.72	29.1	16.6	21.1	5.75			ccRCC 6_PBMC.fcs	2.74	4.42	2.17			Lung NSCLC 12	56.9	64.1	54.3	49.6	36.1
ccRCC 6	21.7				27.1	13.2	14.3	21.3			ccRCC 7_PBMC.fcs	9.69	18.6	18.6			Lung NSCLC 13	56.1	41.6	81.6	49.5	28.8
ccRCC 7	36.4	4.3	18.7	3.31	41.2	8.37	27.5	3.07			ccRCC 8_PBMC.fcs	19.4	32.4	25.3			Lung NSCLC 14	23.1	49.4	48.7	34.2	29.8
ccRCC 8	35.4		33.7	8.89	54.2	33.3	50	30			ccRCC 9_PBMC.fcs	8.87	17.3	17.2			Lung NSCLC 15	25.2	45.9	58.9	53.5	59.1
ccRCC 9	27.4	7	13.5	10.8	32.5	21.6	21.9	12.4			ccRCC 10_PBMC.fcs		8.8	4.69			Lung NSCLC 16	19.2	60.1	58.5	52.5	68.3
ccRCC 10	52.1	1.79				7.95	28.5	3.56			ccRCC 11_PBMC.fcs	21.6	26.5	19.4			Lung NSCLC 17	50.6	72.9	77.7	74.2	42.9
ccRCC 11	50	1.21	42.2	17.1	57.7	24.9	45	0.79			ccRCC 12_PBMC.fcs	13.8	21.5	14.3			Lung NSCLC 18	32.4	75.7	66.9	74.3	58
ccRCC 12	58.4		35.9		58.3	10.7	58.7	13.7			ccRCC 13_PBMC.fcs	8.04	13.3	7.54			Lung NSCLC 19	12.5	54.6	55.6	46	41.7
ccRCCC 13	36.3	25.7	15.3	10.9	32.2	22.5	36.6	6.28			Lung SCC 6_DTC.fcs	1.66	8.87	8.94			Lung NSCLC 20	38.5	86.2	74.1	80.3	64.9
											Lung SCC 7_DTC.fcs	1.96	15.5	12.5			Lung NSCLC 21	29.8	76	68.6	62.8	82.1
											Lung Unknown 1_DTC.fcs	11.5	12.2	14.5			Lung NSCLC 22	34.2	89.8	65.3	72.1	55.7
											NSCLC 6_DTC.fcs	11.8	17.2	7.14			Lung NSCLC 23	60	88.9	66	52.9	51.1
											NSCLC 7_DTC.fcs	1.78	4.24	5.76			Lung NSCLC1	61.3	70.8	51.2	56.4	34.7
											NSCLC 8_DTC.fcs	1.36	2.93	1.26			Lung NSCLC2	74.3	58.9	46.3	30.6	22
											ccRCC 6_DTC.fcs		2.46	1.17			Lung NSCLC3	24.4	19.2	57.3	47.4	24
											ccRCC 7_DTC.fcs	0.51	5.57	1.68			Lung NSCLC4	60.9	38.5	58.7	53.4	24.9
											ccRCC 8_DTC.fcs	2.03	3.61	2.59			Lung NSCLC5	71	83.3	63.2	70.7	45.6
											ccRCC 9_DTC.fcs	7.26	14.3	9.65			Lung SCC 6	25.5	37.1	48	42.5	42.1
											ccRCC 10_DTC.fcs	1.11	2.88	0.55			Lung SCC 7	70.9	16.5	59.5	44.5	41.3
											ccRCC 11_DTC.fcs	1.47	1.67	0.099			Lung SCC1	44.8	37.9	75	45.2	16.7
											ccRCC 12_DTC.fcs		2.97	1.43			Lung SCC2	77.8	68.5	59.7	52.2	29.7
											ccRCCC 13_DTC.fcs	2.16	7.39	0.75			Lung SCC3	73.7	55.2	40.7	37.8	30.6
																	Lung SCC4	47.4	33.7	55.9	38.6	9.52
																	Lung SCC5	34.6	40.7	51.1	58.9	33.3
																	Lung Unknown 1	26.7	12.4	30.3	21.8	21.6
																	ccRCC 6	9.55	0.77	37.5	10.4	14.1
																	ccRCC 7	17.7	13.6	42.7	27.1	43.6
																	ccRCC 8	33	4.24	47.2	15.2	8.34
																	ccRCC 9	38.9	6.5	37.6	22.8	48.6
																	ccRCC 10	35	11.2	54.5	46.1	57.8
																	ccRCC 11	18.2	21	53.4	41.1	75.8
																	ccRCC 12	31	15.4	55	31	41.3
																	ccRCC 13	34.7	25.6	44.3	30.4	66.2
																	ccRCC1	49.4	27.7	35.7	10.2	36.8
																	ccRCC2	75.7	34.8	53.9	53.2	40.3
																	ccRCC3	40.7	50.7	44.4	35.5	70.3
																	ccRCC4	38.3	13.5	15.1	10.3	15.2
																	ccRCC5	49.9	48.8	28.7	28.9	58.7

## Sheet: Fig S3
Panel a				Panel b				Panel e
	NK				NK				Median Metal Intensity
	TIGIT+CD226+				CD96+CD226+			Cluster #	CD56	CD16	NKG2D	CD8	CD57	CD45RA	Grz A	Grz B	Tbet	CD38	HLA-DR	CD11b	TIGIT	CD226	CD96
Lung SCC 6_PBMC.fcs	2.41			Lung SCC 6_PBMC.fcs	7.32			1	56.7	0	13.5	2.28	0	51.7	14.4	3.53	39	14.8	0	7.32	0	10.6	10.8
Lung SCC 7_PBMC.fcs	11.9			Lung SCC 7_PBMC.fcs	14.1			2	7.34	0	29.2	0	0	0	0.56	5.22	17.9	58.8	0	0	0	0	6.35
Lung Unknown 1_PBMC.fcs	6.28			Lung Unknown 1_PBMC.fcs	12.3			3	6.65	6.82	17.9	0	0.9	13.9	102	19.5	60.6	37.8	0	2.11	1.06	2.99	1.49
NSCLC 6_PBMC.fcs	4.43			NSCLC 6_PBMC.fcs	1.82			4	9.71	15.7	15.1	0	144	33.2	101	40	86.3	29.5	0	3.59	1.45	6.97	0.77
NSCLC 7_PBMC.fcs	6.93			NSCLC 7_PBMC.fcs	8.22			5	10.7	116	21.1	52.5	0.76	108	114	14.6	104	22.3	0	12	2.71	8.91	5.02
NSCLC 8_PBMC.fcs	5.31			NSCLC 8_PBMC.fcs	2.92			6	0	0	19.7	34	15.7	11.9	65.4	32	35.3	0.84	0	0.95	1.45	4.62	2.27
ccRCC 6_PBMC.fcs	0.66			ccRCC 6_PBMC.fcs	0.94			7	0	0	18.4	57	0	0.52	10.4	2.42	1.08	0.95	0.38	0	0.2	0.51	2.17
ccRCC 7_PBMC.fcs	3.91			ccRCC 7_PBMC.fcs	10.5			8	1.67	1.7	11.5	0	0	1.97	1.81	6.62	0	43.7	84.1	11.5	0	3.71	0
ccRCC 8_PBMC.fcs	5.25			ccRCC 8_PBMC.fcs	8.11
ccRCC 9_PBMC.fcs	2.78			ccRCC 9_PBMC.fcs	4.16
ccRCC 10_PBMC.fcs	7.97			ccRCC 10_PBMC.fcs	3.09			Panel f
ccRCC 11_PBMC.fcs	7.4			ccRCC 11_PBMC.fcs	5.06					PBMC														DTC
ccRCC 12_PBMC.fcs	8.18			ccRCC 12_PBMC.fcs	4.93			Cluster #		Lung SCC 7	Lung Unknown 1	NSCLC 6	NSCLC 7	NSCLC 8	ccRCC 6	ccRCC 7	ccRCC 8	ccRCC 9	ccRCC 10	ccRCC 11	ccRCC 12	ccRCC 13	Lung SCC 6	Lung SCC 6	Lung SCC 7	Lung Unknown 1	NSCLC 6	NSCLC 7	NSCLC 8	ccRCC 6	ccRCC 7	ccRCC 8	ccRCC 9	ccRCC 10	ccRCC 11	ccRCC 12	ccRCC 13
ccRCC 13_PBMC.fcs	6.39			ccRCC 13_PBMC.fcs	2.91			1	export_FlowSOM.All NK-17.Pop6.fcs	19.8	1.93	1.69	6.27	1.63	0.92	5.97	0.63	3.42	1.43	0.37	1.11	0.6	0.67	5.19	1.52	7.08	0.34	0.97	0.38	0	0.23	0	0.3	0	0.89	0	0.3
Lung SCC 6_DTC.fcs	2.8			Lung SCC 6_DTC.fcs	1.4			2	export_FlowSOM.All NK-17.Pop3.fcs	1.37	1.1	6.42	3.87	1.57	3.85	5.83	0.93	6.71	2.54	0.73	1.31	0.7	1.97	66.23	28.79	20.35	8.84	6.77	21.15	50.91	5.37	9.45	32.3	76.22	20.54	27.35	21.68
Lung SCC 7_DTC.fcs	1.83			Lung SCC 7_DTC.fcs	2.75			3	export_FlowSOM.All NK-17.Pop5.fcs	27.7	17.51	34.8	17.3	45.27	35.7	46.5	32.63	39.15	36.57	45.6	30.7	25	51.7	16.88	27.27	55.75	8.5	40.3	44.81	6.27	60.83	24.38	36.5	11.11	20.68	19.66	28.57
Lung Unknown 1_DTC.fcs	2.39			Lung Unknown 1_DTC.fcs	5.18			4	export_FlowSOM.All NK-17.Pop2.fcs	49.3	39.08	43.58	55.47	43.6	49.58	17.87	35.1	37.09	49.92	47.87	58.74	70.7	36.47	7.79	24.24	8.85	20.41	43.33	10.58	36.55	25.17	52.24	21.8	6.73	7.74	35.04	39.84
NSCLC 6_DTC.fcs	3.46			NSCLC 6_DTC.fcs	3.27			5	export_FlowSOM.All NK-17.Pop7.fcs	1	23.51	0.68	0.37	1.2	0	0.23	0.07	0.07	0.64	0.93	0.58	0.3	1.07	0	0	0	0.68	0.5	0.19	0	0.1	0	0	0	0	0	0.05
NSCLC 7_DTC.fcs	0			NSCLC 7_DTC.fcs	5.33			6	export_FlowSOM.All NK-17.Pop1.fcs	0.5	7.44	6.08	7.3	3.5	6.44	6.67	20.77	3.14	6.84	1.9	4.75	2.23	5.63	2.6	6.06	1.77	4.76	4.13	6.54	0.06	2.13	8.96	0.57	0.1	14.58	0	1.66
NSCLC 8_DTC.fcs	1.01			NSCLC 8_DTC.fcs	0.5			7	export_FlowSOM.All NK-17.Pop0.fcs	0.23	6.27	5.74	9	2.33	3.01	15.37	7.57	6.99	1.91	1.8	1.5	0.4	0.9	1.3	4.55	2.65	6.8	3.27	15	4.76	5.77	3.98	2.43	4.78	35.12	5.13	6.79
ccRCC 6_DTC.fcs	0.2			ccRCC 6_DTC.fcs	0.44			8	export_FlowSOM.All NK-17.Pop4.fcs	0.1	3.17	1.01	0.43	0.9	0.5	1.57	2.3	3.42	0.16	0.8	1.31	0.07	1.6	0	7.58	3.54	49.66	0.73	1.35	1.44	0.4	1	6.1	1.07	0.45	12.82	1.11
ccRCC 7_DTC.fcs	0.3			ccRCC 7_DTC.fcs	0.55
ccRCC 8_DTC.fcs	1.64			ccRCC 8_DTC.fcs	1.31
ccRCC 9_DTC.fcs	0.68			ccRCC 9_DTC.fcs	2.83			Panel g
ccRCC 10_DTC.fcs	0.2			ccRCC 10_DTC.fcs	0.49			**missing values indicate <50 events in parent population
ccRCC 11_DTC.fcs	0.2			ccRCC 11_DTC.fcs	0.75					DTC														PBMC
ccRCC 12_DTC.fcs	5.36			ccRCC 12_DTC.fcs	2.68			Cluster #		Lung SCC 6	Lung SCC 7	Lung Unknown 1	NSCLC 6	NSCLC 7	NSCLC 8	ccRCC 6	ccRCC 7	ccRCC 8	ccRCC 9	ccRCC 10	ccRCC 11	ccRCC 12	ccRCC 13	Lung SCC 7	Lung Unknown 1	NSCLC 6	NSCLC 7	NSCLC 8	ccRCC 6	ccRCC 7	ccRCC 8	ccRCC 9	ccRCC 10	ccRCC 11	ccRCC 12	ccRCC 13	Lung SCC 6
ccRCCC 13_DTC.fcs	4.51			ccRCCC 13_DTC.fcs	2.01			1	export_FlowSOM.All NK-17.Pop6.fcs															12.5	5.17		6.91			10.6		5.26
								2	export_FlowSOM.All NK-17.Pop3.fcs	5.88				13.8	17.3	1.6	4.35	5.26	5.78	10.9	3.62		9.51				12.1		1.09	2.29		2.15					6.78
								3	export_FlowSOM.All NK-17.Pop5.fcs			47.6		23.3	17.2	6	5.92		11.5	9.65	7.91		11.6	37.9	13.9	10.7	26.6	30.1	4.57	14.2	16.9	13.3	12.2	17.6	12.6	11.5	8.32
								4	export_FlowSOM.All NK-17.Pop2.fcs				18.3	19.5	16.4	2.4	5.83	8.57	10.9	13	7.69		27.9	22.2	13.5	8.53	34.3	24.8	1.85	10.1	12	12.1	19.7	17.2	15.2	20	6.76
								5	export_FlowSOM.All NK-17.Pop7.fcs																15.9
								6	export_FlowSOM.All NK-17.Pop1.fcs					17.7			4.69				7.14		12.1		30.5		33.3	24.8	4.55	20	20.1	18.4		26.3	22.4	29.9	4.14
								7	export_FlowSOM.All NK-17.Pop0.fcs					30.6	52.6	3.95	13.9		9.59		18.2		18.5		10.6		18.1	12.9	1.39	6.72	11.5	2.58		5.56
								8	export_FlowSOM.All NK-17.Pop4.fcs				2.74						1.09						2.11						1.45	1.05
Panel h
	Myeloid APC	NK
Sample:	CD155	PD-1	TIGIT	CD96	CD226
ccRCC 10.fcs	23.5	6.46	13	44.3	1.09
ccRCC 11.fcs	13.8	31.4	12.4	14.7	2.44
ccRCC 12.fcs	37.4	4.41	25	14.7	12.3
ccRCC 13.fcs	33.6	8.85	20.1	18.9	16.1
ccRCC 6.fcs	9.2	3.1	2.97	6.33	10.9
ccRCC 7.fcs	15	3.29	6.54	11.2	2.85
ccRCC 8.fcs	25	1.85	10.2	7.87	19.9
ccRCC 9.fcs	41.2	3.53	10.1	37.7	6.89
ccRCC_1_UMAP.fcs	38.5	10.1	29.9	53.4	7.36
ccRCC_2_UMAP.fcs	67.7	21.3	28.6	70.5
ccRCC_3_UMAP.fcs	23.2	28	37	39.7	3.25
ccRCC_4_UMAP.fcs	27.7	0.52	32.9	28.6	27.9
ccRCC_5_UMAP.fcs	35	12.2	25.8	32.2	7.99
Lung NSCLC 10.fcs	48.4	5.82	6.55	21.8	14
Lung NSCLC 11.fcs	39.7	16.6	11.9	24.5
Lung NSCLC 12.fcs	56.4	8.63	24.3	48.5	5.96
Lung NSCLC 13.fcs	50.2	10.5	14.9	40.9	4.65
Lung NSCLC 14.fcs	30.6	3.5	8.18	36.4	10.6
Lung NSCLC 15.fcs	24.8	5.93	6.85	35.2	4.91
Lung NSCLC 16.fcs	28.5	14.1	6.93	35.8	5.5
Lung NSCLC 17.fcs	51.6	3.18	15.2	57.1	6.69
Lung NSCLC 18.fcs	36.2	8.73	14.5	44.4	8.53
Lung NSCLC 19.fcs	22.8	10.4	9	55.5	5.37
Lung NSCLC 20.fcs	32	9.65	34.8	60.2	19.3
Lung NSCLC 21.fcs	22.5	19.2	25.3	45.2	6.3
Lung NSCLC 22.fcs	35.2	10.8	17.9	67	7.49
Lung NSCLC 23.fcs	65.1	1.8	17.4	59.1	8.73
Lung NSCLC 6.fcs	28.7	3.86	21.6	12.9	19.1
Lung NSCLC 7.fcs	34.5	1.45	15.9	31.9	20.6
Lung NSCLC 8.fcs	25.2	22.3	24.3	13.8	4.36
Lung NSCLC 9.fcs		1.96	19.6	33.3
Lung_NSCLC_1_UMAP.fcs	58.2	12	43.7	57.3	3.17
Lung_NSCLC_2_UMAP.fcs	61.1	13.2	53.2	66.8
Lung_NSCLC_3_UMAP.fcs	20.9	2.95	12	20.2	2.39
Lung_NSCLC_4_UMAP.fcs	55.5	1.96	15.7	45.1	6.67
Lung_NSCLC_5_UMAP.fcs	62.9	1.79	19.6	41.1	21.1
Lung_SCC_1_UMAP.fcs	42.7	81.8	41.8	62.9
Lung_SCC_2_UMAP.fcs	57.7	2.79	30.1	40.9	2.03
Lung_SCC_3_UMAP.fcs	53.5	8.51	31.2	58	3.23
Lung_SCC_4_UMAP.fcs	33.6	0.44	18.4	14.6	7.69
Lung_SCC_5_UMAP.fcs	20	24.4	14.6	46.3
Lung SCC 6.fcs	24	9.52	7.62	21.9	11.2
Lung SCC 7.fcs	59.9	0	37.9	34.5	8.33
Lung Unknown 1.fcs	24.8	1.34	6.7	14.7	33

## Sheet: Fig S6
Panel b
% of parent	CD226-TIGIT-			CD226+TIGIT-			CD226-TIGIT+			CD226+TIGIT+
Day 0 - CD4	44.3	43.8	43.9	35.5	38.4	37.8	9.09	5.81	5.45	11.1	12	12.8
Day 3 - CD4	33.7	37.8	37.6	37.8	32.8	36.4	7.47	5.5	4.44	21	23.9	21.5
Day 0 - CD8	57.2	31.2	31.2	23.9	32.5	30.6	9.3	22.2	25.2	9.59	14.1	13
Day 3 - CD8	58.3	43.9	41.8	26.2	23.6	29.1	5.57	11.5	13.4	9.92	21	15.7
Panel c
CD4+ Day 0	CD4+ Day 3	CD8+ Day 0	CD8+ Day 3
848	1445	1034	2665
831	1244	978	2013
819	1538	990	2799
Panel d
CD4+ Day 0	CD4+ Day 3	CD8+ Day 0	CD8+ Day 3
875	873	782	914
851	892	1030	1032
849	868	933	1040

## Sheet: Fig S7
Panel c
Control	CD111	CD155	CD155+αTIGIT	CD155+Isotype
0.0206934	-0.198687	3.06282	1.13623	3.71076
0.091646	-0.135028	3.94009	1.10587	3.11931
0.00622046	0.221965	3.13287	1.88094	3.55499

[truncated: 6 more sheets: Fig S8, Fig S10, Fig S12, Fig S13, Fig S14, Fig S16]
